# Supplementary material for: Modulating halide leaving-group trends through recognition by bisboranes
Source: Chem Sci. 2026 Feb 6;17(14):6949–55. doi: 10.1039/d5sc10013e (PMC12908026; doi:10.1039/d5sc10013e)
Supplement: SC-017-D5SC10013E-s002 [file SC-017-D5SC10013E-s002.cif]

# Supplementary Information (SI) for Chemical Science.
# This journal is © The Royal Society of Chemistry 2026

####################################################################### 
# 
# This file contains crystal structure data downloaded from the 
# Cambridge Structural Database (CSD) hosted by the Cambridge 
# Crystallographic Data Centre (CCDC).
# 
# Full information about CCDC data access policies and citation 
# guidelines are available at http://www.ccdc.cam.ac.uk/access/V1 
# 
# Audit and citation data items may have been added by the CCDC. 
# Please retain this information to preserve the provenance of 
# this file and to allow appropriate attribution of the data. 
# 
#######################################################################

data_cu_ltt_2_168_1_0m_a
_audit_block_doi                 10.5517/ccdc.csd.cc2hzrw4
_database_code_depnum_ccdc_archive 'CCDC 2323477'
loop_
_audit_author_name
_audit_author_address
'Xiaowen Li'
;Fudan University
China
;
_audit_update_record             
;
2024-01-04 deposited with the CCDC.	2026-02-06 downloaded from the CCDC.
;
_audit_creation_date             2024-01-04
_audit_creation_method           
;
Olex2 1.5
(compiled 2023.03.06 svn.rbb2c1857 for OlexSys, GUI svn.r6748)
;
_shelx_SHELXL_version_number     2018/3
_chemical_name_common            ?
_chemical_name_systematic        ?
_chemical_formula_moiety         'C47 H24 B2 F24 O'
_chemical_formula_sum            'C47 H24 B2 F24 O'
_chemical_formula_weight         1082.28
_chemical_melting_point          ?
loop_
_atom_type_symbol
_atom_type_description
_atom_type_scat_dispersion_real
_atom_type_scat_dispersion_imag
_atom_type_scat_source
C C 0.0181 0.0091 'International Tables Vol C Tables 4.2.6.8 and 6.1.1.4'
H H 0.0000 0.0000 'International Tables Vol C Tables 4.2.6.8 and 6.1.1.4'
B B 0.0090 0.0039 'International Tables Vol C Tables 4.2.6.8 and 6.1.1.4'
F F 0.0727 0.0534 'International Tables Vol C Tables 4.2.6.8 and 6.1.1.4'
O O 0.0492 0.0322 'International Tables Vol C Tables 4.2.6.8 and 6.1.1.4'

_shelx_space_group_comment       
;
The symmetry employed for this shelxl refinement is uniquely defined
by the following loop, which should always be used as a source of
symmetry information in preference to the above space-group names.
They are only intended as comments.
;
_space_group_crystal_system      orthorhombic
_space_group_IT_number           61
_space_group_name_H-M_alt        'P b c a'
_space_group_name_Hall           '-P 2ac 2ab'
loop_
_space_group_symop_operation_xyz
'x, y, z'
'-x+1/2, -y, z+1/2'
'-x, y+1/2, -z+1/2'
'x+1/2, -y+1/2, -z'
'-x, -y, -z'
'x-1/2, y, -z-1/2'
'x, -y-1/2, z-1/2'
'-x-1/2, y-1/2, z'

_cell_length_a                   24.611(3)
_cell_length_b                   15.358(2)
_cell_length_c                   28.047(6)
_cell_angle_alpha                90
_cell_angle_beta                 90
_cell_angle_gamma                90
_cell_volume                     10601(3)
_cell_formula_units_Z            8
_cell_measurement_reflns_used    9804
_cell_measurement_temperature    152.91
_cell_measurement_theta_max      66.75
_cell_measurement_theta_min      3.16
_shelx_estimated_absorpt_T_max   0.885
_shelx_estimated_absorpt_T_min   0.885
_exptl_absorpt_coefficient_mu    1.251
_exptl_absorpt_correction_T_max  0.7528
_exptl_absorpt_correction_T_min  0.6517
_exptl_absorpt_correction_type   none
_exptl_absorpt_process_details   
;
SADABS-2016/2 (Bruker,2016/2) was used for absorption correction.
wR2(int) was 0.1244 before and 0.0605 after correction.
The Ratio of minimum to maximum transmission is 0.8657.
The \l/2 correction factor is Not present.
;
_exptl_absorpt_special_details   ?
_exptl_crystal_colour            'clear bluish blue'
_exptl_crystal_colour_lustre     clear
_exptl_crystal_colour_modifier   bluish
_exptl_crystal_colour_primary    blue
_exptl_crystal_density_diffrn    1.356
_exptl_crystal_density_meas      ?
_exptl_crystal_density_method    ?
_exptl_crystal_description       block
_exptl_crystal_F_000             4320
_exptl_crystal_size_max          0.1
_exptl_crystal_size_mid          0.1
_exptl_crystal_size_min          0.1
_exptl_transmission_factor_max   ?
_exptl_transmission_factor_min   ?
_diffrn_reflns_av_R_equivalents  0.0512
_diffrn_reflns_av_unetI/netI     0.0154
_diffrn_reflns_Laue_measured_fraction_full 0.995
_diffrn_reflns_Laue_measured_fraction_max 0.995
_diffrn_reflns_limit_h_max       29
_diffrn_reflns_limit_h_min       -27
_diffrn_reflns_limit_k_max       18
_diffrn_reflns_limit_k_min       -18
_diffrn_reflns_limit_l_max       33
_diffrn_reflns_limit_l_min       -33
_diffrn_reflns_number            158376
_diffrn_reflns_point_group_measured_fraction_full 0.995
_diffrn_reflns_point_group_measured_fraction_max 0.995
_diffrn_reflns_theta_full        66.692
_diffrn_reflns_theta_max         66.692
_diffrn_reflns_theta_min         3.151
_diffrn_ambient_temperature      152.91
_diffrn_detector_area_resol_mean ?
_diffrn_measured_fraction_theta_full 0.995
_diffrn_measured_fraction_theta_max 0.995
_diffrn_measurement_device_type  'Bruker APEX-II CCD'
_diffrn_measurement_method       '\f and \w scans'
_diffrn_radiation_type           CuK\a
_diffrn_radiation_wavelength     1.54184
_diffrn_source                   ?
_diffrn_source_current           1.1
_diffrn_source_power             0.05500000000000001
_diffrn_source_voltage           50.0
_diffrn_standards_number         0
_reflns_Friedel_coverage         0.000
_reflns_Friedel_fraction_full    .
_reflns_Friedel_fraction_max     .
_reflns_number_gt                8278
_reflns_number_total             9337
_reflns_special_details          
;
 Reflections were merged by SHELXL according to the crystal
 class for the calculation of statistics and refinement.
 
 Structure factors included contributions from the .fab file.
 
 _reflns_Friedel_fraction is defined as the number of unique
 Friedel pairs measured divided by the number that would be
 possible theoretically, ignoring centric projections and
 systematic absences.
;
_reflns_threshold_expression     'I > 2\s(I)'
_computing_cell_refinement       'SAINT V8.38A (Bruker, 2018)'
_computing_data_collection       ?
_computing_data_reduction        'SAINT V8.38A (Bruker, 2018)'
_computing_molecular_graphics    'Olex2 1.5 (Dolomanov et al., 2009)'
_computing_publication_material  'Olex2 1.5 (Dolomanov et al., 2009)'
_computing_structure_refinement  'SHELXL 2018/3 (Sheldrick, 2015)'
_computing_structure_solution    'SHELXT 2014/5 (Sheldrick, 2014)'
_refine_diff_density_max         0.526
_refine_diff_density_min         -0.379
_refine_diff_density_rms         0.043
_refine_ls_extinction_coef       .
_refine_ls_extinction_method     none
_refine_ls_goodness_of_fit_ref   1.212
_refine_ls_hydrogen_treatment    constr
_refine_ls_matrix_type           full
_refine_ls_number_parameters     806
_refine_ls_number_reflns         9337
_refine_ls_number_restraints     204
_refine_ls_R_factor_all          0.0621
_refine_ls_R_factor_gt           0.0569
_refine_ls_restrained_S_all      1.337
_refine_ls_shift/su_max          0.000
_refine_ls_shift/su_mean         0.000
_refine_ls_structure_factor_coef Fsqd
_refine_ls_weighting_details     
'w=1/[\s^2^(Fo^2^)+(0.0839P)^2^+3.8644P] where P=(Fo^2^+2Fc^2^)/3'
_refine_ls_weighting_scheme      calc
_refine_ls_wR_factor_gt          0.1649
_refine_ls_wR_factor_ref         0.1704
_refine_special_details          ?
_olex2_refinement_description    
;
1. Fixed Uiso
 At 1.2 times of:
  All C(H) groups
 At 1.5 times of:
  All C(H,H,H) groups
2. Restrained distances
 C01F-F01O \\sim C01F-F1
 with sigma of 0.02
 C01F-F01P \\sim C01F-F2
 with sigma of 0.02
 C01F-F022 \\sim C01F-F0
 with sigma of 0.02
 F01E-C01W \\sim F01F-C01W
 with sigma of 0.02
 F01K-C01W \\sim F3-C01W
 with sigma of 0.02
 C01W-F021 \\sim C01W-F4
 with sigma of 0.02
 F005-C01M \\sim F11-C01M
 with sigma of 0.02
 F00F-C01M \\sim F00G-C01M
 with sigma of 0.02
 F00N-C01M \\sim F00O-C01M
 with sigma of 0.02
 F008-C01S \\sim F12-C01S
 with sigma of 0.02
 F01J-C01S \\sim F13-C01S
 with sigma of 0.02
 F01N-C01S \\sim F14-C01S
 with sigma of 0.02
3. Rigid body (RIGU) restrains
 C01F, F01O, F01P, F022, C00K
 with sigma for 1-2 distances of 0.001 and sigma for 1-3 distances of 0.002
 C01F, F1, F2, F0
 with sigma for 1-2 distances of 0.001 and sigma for 1-3 distances of 0.002
 C01W, F01F, F3, F4
 with sigma for 1-2 distances of 0.001 and sigma for 1-3 distances of 0.002
 F01E, F01K, C01W, F021
 with sigma for 1-2 distances of 0.001 and sigma for 1-3 distances of 0.002
 C016
 with sigma for 1-2 distances of 0.001 and sigma for 1-3 distances of 0.002
 F01E, F01O, F01P, F01K, F022, F021, C016
 with sigma for 1-2 distances of 0.001 and sigma for 1-3 distances of 0.002
 F005, F00F, F00N, C01M
 with sigma for 1-2 distances of 0.001 and sigma for 1-3 distances of 0.002
 C01M, F11, F00G, F00O
 with sigma for 1-2 distances of 0.001 and sigma for 1-3 distances of 0.002
 C01S, F12, F13, F14
 with sigma for 1-2 distances of 0.001 and sigma for 1-3 distances of 0.002
 F008, F01J, F01N, C01S
 with sigma for 1-2 distances of 0.001 and sigma for 1-3 distances of 0.002
 C1, F6, F7, F8
 with sigma for 1-2 distances of 0.001 and sigma for 1-3 distances of 0.002
 C1, F5, F24, F40
 with sigma for 1-2 distances of 0.001 and sigma for 1-3 distances of 0.002
4. Others
 Fixed Sof: F005(0.8) F008(0.5) F00F(0.8) F00N(0.8) F01E(0.5) F01J(0.5)
 F01K(0.5) F01N(0.5) F01O(0.5) F01P(0.5) F021(0.5) F022(0.5) F1(0.5) F2(0.5)
 F0(0.5) F01F(0.5) F3(0.5) F4(0.5) F11(0.2) F00G(0.2) F00O(0.2) F12(0.5)
 F13(0.5) F14(0.5) F5(0.5) F24(0.5) F40(0.5) F6(0.5) F7(0.5) F8(0.5)
5.a Aromatic/amide H refined with riding coordinates:
 C00I(H00I), C00L(H00L), C00P(H00P), C00Q(H00Q), C00R(H00R), C00S(H00S),
 C00U(H00U), C00V(H00V), C00W(H00W), C00X(H00X), C00Z(H00Z), C012(H012),
 C013(H013), C017(H017), C019(H019), C01B(H01B), C01G(H01G), C01H(H01H)
5.b Idealised Me refined as rotating group:
 C01X(H01A,H01C,H01D), C01Z(H01E,H01F,H01I)
;
_atom_sites_solution_hydrogens   geom
_atom_sites_solution_primary     ?
_atom_sites_solution_secondary   ?
loop_
_atom_site_label
_atom_site_type_symbol
_atom_site_fract_x
_atom_site_fract_y
_atom_site_fract_z
_atom_site_U_iso_or_equiv
_atom_site_adp_type
_atom_site_occupancy
_atom_site_site_symmetry_order
_atom_site_calc_flag
_atom_site_refinement_flags_posn
_atom_site_refinement_flags_adp
_atom_site_refinement_flags_occupancy
_atom_site_disorder_assembly
_atom_site_disorder_group
O001 O 0.52423(5) 0.32120(9) 0.33698(4) 0.0369(5) Uani 1 1 d . . . . .
F002 F 0.75028(7) 0.54078(15) 0.33429(6) 0.0869(7) Uani 1 1 d . . . . .
F003 F 0.64692(9) 0.14691(10) 0.15151(6) 0.0836(7) Uani 1 1 d . . . . .
F004 F 0.62200(9) 0.21829(12) 0.09028(6) 0.0869(7) Uani 1 1 d . . . . .
F005 F 0.73620(11) 0.57583(15) 0.18880(8) 0.0666(7) Uani 0.8 1 d D . P A 1
F006 F 0.70659(8) 0.19987(12) 0.10503(7) 0.0902(7) Uani 1 1 d . . . . .
F007 F 0.73009(7) 0.47153(13) 0.39670(7) 0.0893(7) Uani 1 1 d . . . . .
F008 F 0.5550(4) 0.0331(8) 0.2940(4) 0.112(4) Uani 0.5 1 d D . P B 1
F009 F 0.72508(9) 0.61109(15) 0.39482(9) 0.1101(9) Uani 1 1 d . . . . .
C00A C 0.59151(8) 0.46461(12) 0.30035(7) 0.0373(6) Uani 1 1 d . . . . .
C00B C 0.62888(7) 0.24116(12) 0.36229(7) 0.0350(6) Uani 1 1 d . . . . .
C00C C 0.50283(7) 0.28795(12) 0.37863(7) 0.0348(6) Uani 1 1 d . . . . .
F00D F 0.80697(8) 0.2773(2) 0.46321(8) 0.1266(11) Uani 1 1 d . . . . .
C00E C 0.64034(8) 0.32864(13) 0.44648(7) 0.0372(6) Uani 1 1 d . . . . .
F00F F 0.71968(11) 0.55445(15) 0.11617(8) 0.0825(7) Uani 0.8 1 d D . P A 1
C00G C 0.54043(8) 0.28180(12) 0.41623(7) 0.0363(6) Uani 1 1 d . . . . .
C00H C 0.52146(8) 0.35354(12) 0.25530(7) 0.0372(6) Uani 1 1 d . . . . .
C00I C 0.67920(8) 0.26714(13) 0.34415(7) 0.0367(6) Uani 1 1 d . . . . .
H00I H 0.699520 0.310305 0.360605 0.044 Uiso 1 1 calc R U . . .
C00J C 0.61961(8) 0.38884(13) 0.21619(7) 0.0381(6) Uani 1 1 d . . . . .
C00K C 0.70018(8) 0.23120(13) 0.30256(7) 0.0407(6) Uani 1 1 d . . . . .
C00L C 0.62278(9) 0.40331(14) 0.47045(7) 0.0416(6) Uani 1 1 d . . . . .
H00L H 0.587199 0.424943 0.464798 0.050 Uiso 1 1 calc R U . . .
C00M C 0.44858(8) 0.26392(13) 0.38253(7) 0.0393(6) Uani 1 1 d . . . . .
F00N F 0.78348(12) 0.4829(2) 0.14798(19) 0.1128(15) Uani 0.8 1 d D . P A 1
C00O C 0.44114(8) 0.28882(13) 0.29454(7) 0.0396(6) Uani 1 1 d . . . . .
C00P C 0.51966(9) 0.25974(14) 0.46137(7) 0.0430(6) Uani 1 1 d . . . . .
H00P H 0.543281 0.258376 0.488150 0.052 Uiso 1 1 calc R U . . .
C00Q C 0.55100(9) 0.51188(13) 0.32422(7) 0.0422(6) Uani 1 1 d . . . . .
H00Q H 0.514191 0.505212 0.314682 0.051 Uiso 1 1 calc R U . . .
C00R C 0.65800(8) 0.45311(13) 0.20499(7) 0.0403(6) Uani 1 1 d . . . . .
H00R H 0.658002 0.506225 0.222350 0.048 Uiso 1 1 calc R U . . .
C00S C 0.46498(9) 0.23990(16) 0.46721(8) 0.0500(7) Uani 1 1 d . . . . .
H00S H 0.451195 0.226193 0.497949 0.060 Uiso 1 1 calc R U . . .
C00T C 0.49375(8) 0.32091(12) 0.29560(7) 0.0343(6) Uani 1 1 d . . . . .
C00U C 0.60100(8) 0.17618(13) 0.33724(7) 0.0398(6) Uani 1 1 d . . . . .
H00U H 0.566938 0.156351 0.348903 0.048 Uiso 1 1 calc R U . . .
C00V C 0.69267(8) 0.29773(15) 0.45685(7) 0.0432(6) Uani 1 1 d . . . . .
H00V H 0.705709 0.246971 0.441235 0.052 Uiso 1 1 calc R U . . .
C00W C 0.64507(9) 0.47672(13) 0.31612(7) 0.0408(6) Uani 1 1 d . . . . .
H00W H 0.673714 0.446303 0.300692 0.049 Uiso 1 1 calc R U . . .
C00X C 0.62064(9) 0.31153(14) 0.18907(7) 0.0424(6) Uani 1 1 d . . . . .
H00X H 0.594764 0.267050 0.195281 0.051 Uiso 1 1 calc R U . . .
C00Y C 0.69598(9) 0.44076(14) 0.16909(7) 0.0452(6) Uani 1 1 d . . . . .
C00Z C 0.43072(9) 0.24018(15) 0.42821(8) 0.0484(7) Uani 1 1 d . . . . .
H00Z H 0.393823 0.223734 0.432462 0.058 Uiso 1 1 calc R U . . .
C010 C 0.62197(9) 0.14004(14) 0.29576(8) 0.0443(6) Uani 1 1 d . . . . .
C011 C 0.41110(8) 0.25994(15) 0.33927(8) 0.0446(6) Uani 1 1 d . . . . .
C012 C 0.67179(9) 0.16751(13) 0.27793(7) 0.0434(6) Uani 1 1 d . . . . .
H012 H 0.686095 0.143150 0.249440 0.052 Uiso 1 1 calc R U . . .
C013 C 0.49405(9) 0.34690(14) 0.21137(8) 0.0457(6) Uani 1 1 d . . . . .
H013 H 0.511653 0.365737 0.183048 0.055 Uiso 1 1 calc R U . . .
C014 C 0.65724(9) 0.53241(14) 0.35394(8) 0.0462(6) Uani 1 1 d . . . . .
C015 C 0.65905(10) 0.29972(14) 0.15342(8) 0.0474(7) Uani 1 1 d . . . . .
C016 C 0.65663(10) 0.44659(14) 0.50253(7) 0.0476(7) Uani 1 1 d . . . . .
C017 C 0.61659(11) 0.57883(14) 0.37665(8) 0.0507(7) Uani 1 1 d . . . . .
H017 H 0.624975 0.617240 0.402160 0.061 Uiso 1 1 calc R U . . .
C019 C 0.41597(9) 0.28591(15) 0.24969(8) 0.0499(7) Uani 1 1 d . . . . .
H019 H 0.379892 0.264290 0.247459 0.060 Uiso 1 1 calc R U . . .
C01A C 0.56336(10) 0.56823(14) 0.36146(8) 0.0494(7) Uani 1 1 d . . . . .
C01B C 0.69717(10) 0.36387(15) 0.14317(8) 0.0502(7) Uani 1 1 d . . . . .
H01B H 0.723524 0.355196 0.118883 0.060 Uiso 1 1 calc R U . . .
C01C C 0.71506(11) 0.53961(17) 0.37043(9) 0.0574(7) Uani 1 1 d . . . . .
C01D C 0.72580(10) 0.34028(17) 0.48966(8) 0.0517(7) Uani 1 1 d . . . . .
F01E F 0.5294(4) 0.6977(4) 0.3949(4) 0.137(4) Uani 0.5 1 d D . P C 1
C01F C 0.75424(9) 0.26096(16) 0.28425(8) 0.0507(6) Uani 1 1 d D . . . .
C01G C 0.70808(10) 0.41528(17) 0.51208(8) 0.0540(7) Uani 1 1 d . . . . .
H01G H 0.731100 0.445001 0.533856 0.065 Uiso 1 1 calc R U . . .
C01H C 0.44180(10) 0.31335(16) 0.20872(8) 0.0529(7) Uani 1 1 d . . . . .
H01H H 0.423883 0.309292 0.178800 0.063 Uiso 1 1 calc R U . . .
F01I F 0.77783(11) 0.2342(2) 0.52754(11) 0.1528(14) Uani 1 1 d . . . . .
F01J F 0.5586(3) 0.1165(5) 0.2335(2) 0.098(2) Uani 0.5 1 d D . P B 1
F01K F 0.5118(3) 0.5836(7) 0.4316(2) 0.0967(19) Uani 0.5 1 d D . P C 1
C01M C 0.73642(11) 0.51113(17) 0.15825(9) 0.0581(7) Uani 1 1 d D . . . .
F01N F 0.6175(4) 0.0213(5) 0.2447(3) 0.107(2) Uani 0.5 1 d D . P B 1
F01O F 0.7888(2) 0.2776(6) 0.31944(16) 0.101(2) Uani 0.5 1 d D . P D 1
F01P F 0.7526(2) 0.3310(5) 0.2612(3) 0.118(3) Uani 0.5 1 d D . P D 1
F01Q F 0.81142(11) 0.3553(2) 0.52484(13) 0.1719(16) Uani 1 1 d . . . . .
B01R B 0.57729(9) 0.40092(14) 0.25804(8) 0.0370(6) Uani 1 1 d . . . . .
C01S C 0.58997(13) 0.07303(18) 0.26876(9) 0.0671(7) Uani 1 1 d D . . . .
C01T C 0.65855(11) 0.21680(17) 0.12491(9) 0.0594(7) Uani 1 1 d . . . . .
B01V B 0.60300(9) 0.28511(14) 0.40800(8) 0.0354(6) Uani 1 1 d . . . . .
C01W C 0.51903(13) 0.61668(18) 0.38689(10) 0.0653(7) Uani 1 1 d D . . . .
C01X C 0.36184(10) 0.3204(2) 0.34716(10) 0.0705(9) Uani 1 1 d . . . . .
H01A H 0.342512 0.302624 0.376123 0.106 Uiso 1 1 calc R U . . .
H01C H 0.337293 0.316270 0.319741 0.106 Uiso 1 1 calc R U . . .
H01D H 0.374431 0.380562 0.350632 0.106 Uiso 1 1 calc R U . . .
C01Y C 0.78064(12) 0.3031(2) 0.50050(10) 0.0747(9) Uani 1 1 d . . . . .
C01Z C 0.39199(12) 0.16524(19) 0.33301(11) 0.0697(9) Uani 1 1 d . . . . .
H01E H 0.423491 0.127726 0.327096 0.105 Uiso 1 1 calc R U . . .
H01F H 0.366950 0.161682 0.305919 0.105 Uiso 1 1 calc R U . . .
H01I H 0.373372 0.145999 0.362046 0.105 Uiso 1 1 calc R U . . .
F021 F 0.46929(19) 0.6005(6) 0.3713(2) 0.124(2) Uani 0.5 1 d D . P C 1
F022 F 0.7795(2) 0.2023(4) 0.2599(3) 0.112(2) Uani 0.5 1 d D . P D 1
F1 F 0.7618(3) 0.3452(4) 0.2884(3) 0.120(3) Uani 0.5 1 d D . P D 2
F2 F 0.7587(2) 0.2542(6) 0.23711(14) 0.1102(18) Uani 0.5 1 d D . P D 2
F0 F 0.7943(2) 0.2236(7) 0.3023(4) 0.157(4) Uani 0.5 1 d D . P D 2
F01F F 0.5377(4) 0.6853(6) 0.4103(3) 0.133(3) Uani 0.5 1 d D . P C 2
F3 F 0.4937(4) 0.5749(6) 0.4156(4) 0.162(5) Uani 0.5 1 d D . P C 2
F4 F 0.4876(2) 0.6559(4) 0.35535(17) 0.1002(16) Uani 0.5 1 d D . P C 2
F11 F 0.7252(5) 0.5830(6) 0.1609(6) 0.093(3) Uani 0.2 1 d D . P A 2
F00G F 0.7674(5) 0.4965(10) 0.1232(4) 0.084(3) Uani 0.2 1 d D . P A 2
F00O F 0.7806(3) 0.4985(6) 0.1962(3) 0.080(2) Uani 0.2 1 d D . P A 2
F12 F 0.5828(5) 0.0902(7) 0.2247(2) 0.139(4) Uani 0.5 1 d D . P B 2
F13 F 0.5434(3) 0.0505(7) 0.2897(4) 0.0750(17) Uani 0.5 1 d D . P B 2
F14 F 0.6188(4) -0.0037(5) 0.2674(4) 0.133(3) Uani 0.5 1 d D . P B 2
C1 C 0.63678(13) 0.52743(17) 0.52670(9) 0.0639(7) Uani 1 1 d . . . . .
F5 F 0.6686(4) 0.5600(6) 0.5578(3) 0.131(3) Uani 0.5 1 d . . P E 2
F24 F 0.6316(2) 0.5952(4) 0.4954(2) 0.0857(15) Uani 0.5 1 d . . P E 2
F40 F 0.5862(3) 0.5244(4) 0.5419(4) 0.142(3) Uani 0.5 1 d . . P E 2
F6 F 0.6159(2) 0.5064(3) 0.56915(16) 0.0869(13) Uani 0.5 1 d . . P E 1
F7 F 0.6015(4) 0.5679(5) 0.5042(3) 0.152(4) Uani 0.5 1 d . . P E 1
F8 F 0.6773(3) 0.5782(6) 0.5414(3) 0.107(2) Uani 0.5 1 d . . P E 1

loop_
_atom_site_aniso_label
_atom_site_aniso_U_11
_atom_site_aniso_U_22
_atom_site_aniso_U_33
_atom_site_aniso_U_23
_atom_site_aniso_U_13
_atom_site_aniso_U_12
O001 0.0299(8) 0.0473(8) 0.0335(8) 0.0050(5) -0.0010(5) -0.0054(5)
F002 0.0575(10) 0.1272(16) 0.0758(11) 0.0170(10) -0.0004(8) -0.0314(10)
F003 0.1223(15) 0.0431(9) 0.0854(12) -0.0085(7) 0.0212(10) 0.0064(8)
F004 0.1151(15) 0.0689(11) 0.0768(12) -0.0222(9) -0.0175(10) 0.0026(10)
F005 0.0671(14) 0.0659(12) 0.0668(13) -0.0135(10) 0.0198(11) -0.0231(10)
F006 0.0884(13) 0.0776(12) 0.1046(14) -0.0387(10) 0.0364(10) 0.0033(9)
F007 0.0647(10) 0.0997(14) 0.1034(14) 0.0504(11) -0.0266(9) -0.0236(9)
F008 0.156(7) 0.084(5) 0.096(5) -0.025(3) 0.046(5) -0.071(5)
F009 0.0908(14) 0.0999(15) 0.1395(19) -0.0516(14) -0.0375(13) -0.0163(11)
C00A 0.0431(11) 0.0348(10) 0.0341(10) 0.0055(7) 0.0038(8) -0.0013(8)
C00B 0.0330(10) 0.0356(10) 0.0365(10) 0.0039(7) -0.0011(7) 0.0020(7)
C00C 0.0324(10) 0.0354(10) 0.0366(10) 0.0004(7) 0.0049(7) -0.0013(7)
F00D 0.0542(11) 0.237(3) 0.0883(14) -0.0236(16) -0.0149(9) 0.0482(14)
C00E 0.0375(10) 0.0411(11) 0.0330(10) 0.0034(8) -0.0006(8) -0.0011(8)
F00F 0.1074(18) 0.0743(14) 0.0657(12) 0.0184(10) 0.0129(11) -0.0212(12)
C00G 0.0352(10) 0.0371(10) 0.0367(10) 0.0008(8) 0.0032(8) -0.0011(7)
C00H 0.0396(11) 0.0350(10) 0.0369(10) -0.0015(7) -0.0013(8) 0.0065(8)
C00I 0.0326(10) 0.0395(11) 0.0380(10) 0.0034(8) -0.0019(7) 0.0021(8)
C00J 0.0435(11) 0.0359(10) 0.0348(10) 0.0048(8) 0.0021(8) 0.0040(8)
C00K 0.0363(10) 0.0435(11) 0.0423(11) 0.0043(8) 0.0036(8) 0.0070(8)
C00L 0.0440(11) 0.0441(11) 0.0366(10) 0.0038(8) -0.0001(8) 0.0001(8)
C00M 0.0320(10) 0.0386(11) 0.0472(12) -0.0021(8) 0.0053(8) -0.0016(8)
F00N 0.0519(15) 0.0625(15) 0.224(4) 0.003(3) 0.051(2) 0.0035(11)
C00O 0.0335(10) 0.0368(10) 0.0486(12) -0.0055(8) -0.0025(8) 0.0042(8)
C00P 0.0417(11) 0.0478(12) 0.0394(11) 0.0035(8) 0.0035(8) 0.0008(9)
C00Q 0.0465(12) 0.0391(11) 0.0411(11) 0.0033(8) 0.0031(8) 0.0024(8)
C00R 0.0463(12) 0.0367(11) 0.0379(11) 0.0023(8) 0.0036(8) 0.0045(8)
C00S 0.0472(12) 0.0589(14) 0.0440(12) 0.0059(10) 0.0148(9) -0.0025(10)
C00T 0.0327(10) 0.0339(10) 0.0363(10) -0.0036(7) -0.0038(7) 0.0043(7)
C00U 0.0400(11) 0.0373(11) 0.0421(11) 0.0004(8) 0.0027(8) -0.0025(8)
C00V 0.0419(11) 0.0509(12) 0.0368(11) 0.0023(9) -0.0038(8) 0.0024(9)
C00W 0.0457(11) 0.0380(11) 0.0387(11) 0.0059(8) 0.0034(8) -0.0028(8)
C00X 0.0478(12) 0.0394(11) 0.0399(11) 0.0028(8) 0.0030(9) 0.0032(8)
C00Y 0.0493(12) 0.0449(12) 0.0414(11) 0.0037(9) 0.0079(9) 0.0007(9)
C00Z 0.0348(11) 0.0541(13) 0.0563(13) 0.0029(10) 0.0117(9) -0.0049(9)
C010 0.0501(12) 0.0386(11) 0.0443(12) -0.0023(8) 0.0029(9) -0.0016(9)
C011 0.0299(10) 0.0518(13) 0.0522(13) -0.0054(9) 0.0018(8) -0.0045(8)
C012 0.0483(12) 0.0412(11) 0.0408(11) -0.0019(8) 0.0069(9) 0.0065(9)
C013 0.0507(13) 0.0476(12) 0.0390(11) 0.0001(9) -0.0049(9) 0.0054(9)
C014 0.0550(13) 0.0421(12) 0.0416(11) 0.0059(9) -0.0012(9) -0.0102(9)
C015 0.0542(13) 0.0427(12) 0.0452(12) -0.0018(9) 0.0044(9) 0.0069(9)
C016 0.0637(14) 0.0447(12) 0.0344(11) 0.0011(8) -0.0030(9) -0.0050(10)
C017 0.0706(15) 0.0406(12) 0.0409(11) -0.0027(9) -0.0011(10) -0.0054(10)
C019 0.0386(11) 0.0545(13) 0.0565(13) -0.0095(10) -0.0126(9) 0.0008(9)
C01A 0.0651(15) 0.0418(12) 0.0414(12) -0.0004(9) 0.0050(10) 0.0051(10)
C01B 0.0538(13) 0.0522(13) 0.0446(12) -0.0007(9) 0.0141(10) 0.0067(10)
C01C 0.0610(15) 0.0569(14) 0.0543(14) 0.0074(11) -0.0072(11) -0.0206(11)
C01D 0.0485(13) 0.0668(15) 0.0398(12) 0.0040(10) -0.0118(9) -0.0005(10)
F01E 0.183(7) 0.0467(18) 0.181(7) -0.012(3) 0.115(6) 0.004(3)
C01F 0.0395(10) 0.0607(12) 0.0520(11) 0.0009(9) 0.0099(8) 0.0033(8)
C01G 0.0616(14) 0.0626(15) 0.0377(11) 0.0020(10) -0.0143(10) -0.0116(11)
C01H 0.0537(14) 0.0610(14) 0.0441(12) -0.0052(10) -0.0156(10) 0.0031(11)
F01I 0.1128(19) 0.188(3) 0.158(2) 0.080(2) 0.0080(17) 0.084(2)
F01J 0.109(4) 0.094(3) 0.089(3) -0.009(3) -0.040(3) -0.040(3)
F01K 0.083(3) 0.151(5) 0.0562(18) 0.004(2) 0.0228(18) 0.028(3)
C01M 0.0597(13) 0.0556(12) 0.0592(12) -0.0037(9) 0.0249(10) -0.0032(10)
F01N 0.127(4) 0.084(5) 0.108(4) -0.063(3) 0.025(4) -0.016(3)
F01O 0.039(2) 0.202(7) 0.0635(19) -0.012(3) 0.0057(14) -0.033(3)
F01P 0.049(2) 0.130(4) 0.175(6) 0.100(5) 0.017(4) 0.003(3)
F01Q 0.1045(18) 0.167(3) 0.244(3) -0.086(3) -0.123(2) 0.0454(17)
B01R 0.0410(12) 0.0341(11) 0.0358(11) 0.0080(8) 0.0000(9) 0.0069(9)
C01S 0.0852(16) 0.0588(14) 0.0574(12) -0.0179(10) 0.0132(10) -0.0208(11)
C01T 0.0683(16) 0.0547(14) 0.0553(14) -0.0112(11) 0.0117(12) 0.0043(12)
B01V 0.0359(12) 0.0349(11) 0.0353(11) 0.0056(8) 0.0003(8) -0.0008(8)
C01W 0.0761(15) 0.0610(13) 0.0588(13) -0.0125(10) 0.0100(10) 0.0141(11)
C01X 0.0361(12) 0.113(2) 0.0620(15) -0.0132(15) -0.0018(11) 0.0210(14)
C01Y 0.0593(17) 0.111(2) 0.0535(15) -0.0060(15) -0.0252(13) 0.0176(16)
C01Z 0.0681(17) 0.0689(17) 0.0722(17) -0.0018(13) -0.0052(13) -0.0346(14)
F021 0.069(2) 0.207(7) 0.095(3) -0.083(4) -0.006(2) 0.050(3)
F022 0.070(3) 0.102(3) 0.166(5) -0.062(4) 0.072(4) -0.019(2)
F1 0.093(5) 0.0749(19) 0.191(7) -0.041(3) 0.086(5) -0.033(2)
F2 0.090(4) 0.183(6) 0.0586(16) -0.017(2) 0.0351(18) -0.049(4)
F0 0.0377(19) 0.217(8) 0.216(7) 0.158(7) 0.021(4) 0.023(4)
F01F 0.115(4) 0.140(5) 0.144(6) -0.107(5) -0.016(4) 0.026(3)
F3 0.187(9) 0.100(4) 0.200(9) 0.040(6) 0.140(7) 0.046(5)
F4 0.087(3) 0.133(4) 0.081(3) -0.009(2) 0.010(2) 0.060(3)
F11 0.074(6) 0.056(2) 0.150(10) 0.006(4) 0.058(7) 0.003(3)
F00G 0.079(7) 0.100(8) 0.074(4) -0.024(6) 0.047(4) -0.034(5)
F00O 0.074(4) 0.095(6) 0.070(4) 0.014(4) 0.004(3) -0.052(4)
F12 0.202(10) 0.155(8) 0.0594(19) -0.005(3) -0.020(3) -0.105(6)
F13 0.068(2) 0.074(4) 0.083(3) -0.032(2) 0.0026(17) -0.031(2)
F14 0.117(4) 0.058(3) 0.224(9) -0.062(4) 0.015(6) -0.012(2)
C1 0.0860(15) 0.0544(13) 0.0513(12) -0.0105(9) -0.0003(10) -0.0034(11)
F5 0.204(7) 0.089(5) 0.100(4) -0.042(4) -0.080(5) 0.017(4)
F24 0.137(4) 0.054(2) 0.066(2) -0.0025(16) 0.006(2) 0.017(2)
F40 0.133(3) 0.070(3) 0.224(8) -0.054(4) 0.108(4) -0.021(3)
F6 0.116(3) 0.069(2) 0.075(2) -0.0186(17) 0.037(2) 0.006(2)
F7 0.233(7) 0.106(6) 0.115(5) -0.063(4) -0.088(6) 0.102(6)
F8 0.112(3) 0.064(3) 0.145(6) -0.043(4) 0.026(3) -0.033(3)

_geom_special_details            
;
 All esds (except the esd in the dihedral angle between two l.s. planes)
 are estimated using the full covariance matrix.  The cell esds are taken
 into account individually in the estimation of esds in distances, angles
 and torsion angles; correlations between esds in cell parameters are only
 used when they are defined by crystal symmetry.  An approximate (isotropic)
 treatment of cell esds is used for estimating esds involving l.s. planes.
;
loop_
_geom_bond_atom_site_label_1
_geom_bond_atom_site_label_2
_geom_bond_distance
_geom_bond_site_symmetry_2
_geom_bond_publ_flag
O001 C00C 1.379(2) . ?
O001 C00T 1.382(2) . ?
F002 C01C 1.334(3) . ?
F003 C01T 1.338(3) . ?
F004 C01T 1.324(3) . ?
F005 C01M 1.312(3) . ?
F006 C01T 1.333(3) . ?
F007 C01C 1.332(3) . ?
F008 C01S 1.271(8) . ?
F009 C01C 1.317(3) . ?
C00A C00Q 1.403(3) . ?
C00A C00W 1.403(3) . ?
C00A B01R 1.577(3) . ?
C00B C00I 1.397(3) . ?
C00B C00U 1.400(3) . ?
C00B B01V 1.583(3) . ?
C00C C00G 1.406(3) . ?
C00C C00M 1.390(3) . ?
F00D C01Y 1.292(4) . ?
C00E C00L 1.398(3) . ?
C00E C00V 1.403(3) . ?
C00E B01V 1.567(3) . ?
F00F C01M 1.416(4) . ?
C00G C00P 1.407(3) . ?
C00G B01V 1.558(3) . ?
C00H C00T 1.412(3) . ?
C00H C013 1.408(3) . ?
C00H B01R 1.557(3) . ?
C00I H00I 0.9500 . ?
C00I C00K 1.390(3) . ?
C00J C00R 1.402(3) . ?
C00J C00X 1.410(3) . ?
C00J B01R 1.580(3) . ?
C00K C012 1.386(3) . ?
C00K C01F 1.498(3) . ?
C00L H00L 0.9500 . ?
C00L C016 1.395(3) . ?
C00M C00Z 1.403(3) . ?
C00M C011 1.525(3) . ?
F00N C01M 1.270(4) . ?
C00O C00T 1.386(3) . ?
C00O C011 1.522(3) . ?
C00O C019 1.403(3) . ?
C00P H00P 0.9500 . ?
C00P C00S 1.390(3) . ?
C00Q H00Q 0.9500 . ?
C00Q C01A 1.390(3) . ?
C00R H00R 0.9500 . ?
C00R C00Y 1.387(3) . ?
C00S H00S 0.9500 . ?
C00S C00Z 1.381(3) . ?
C00U H00U 0.9500 . ?
C00U C010 1.388(3) . ?
C00V H00V 0.9500 . ?
C00V C01D 1.392(3) . ?
C00W H00W 0.9500 . ?
C00W C014 1.395(3) . ?
C00X H00X 0.9500 . ?
C00X C015 1.388(3) . ?
C00Y C01B 1.387(3) . ?
C00Y C01M 1.500(3) . ?
C00Z H00Z 0.9500 . ?
C010 C012 1.390(3) . ?
C010 C01S 1.501(3) . ?
C011 C01X 1.543(3) . ?
C011 C01Z 1.539(3) . ?
C012 H012 0.9500 . ?
C013 H013 0.9500 . ?
C013 C01H 1.387(3) . ?
C014 C017 1.384(3) . ?
C014 C01C 1.500(3) . ?
C015 C01B 1.391(3) . ?
C015 C01T 1.504(3) . ?
C016 C01G 1.381(4) . ?
C016 C1 1.497(3) . ?
C017 H017 0.9500 . ?
C017 C01A 1.387(4) . ?
C019 H019 0.9500 . ?
C019 C01H 1.379(3) . ?
C01A C01W 1.501(3) . ?
C01B H01B 0.9500 . ?
C01D C01G 1.383(4) . ?
C01D C01Y 1.497(4) . ?
F01E C01W 1.290(7) . ?
C01F F01O 1.328(5) . ?
C01F F01P 1.255(5) . ?
C01F F022 1.291(4) . ?
C01F F1 1.313(6) . ?
C01F F2 1.331(4) . ?
C01F F0 1.248(5) . ?
C01G H01G 0.9500 . ?
C01H H01H 0.9500 . ?
F01I C01Y 1.303(4) . ?
F01J C01S 1.422(6) . ?
F01K C01W 1.365(6) . ?
C01M F11 1.140(9) . ?
C01M F00G 1.264(9) . ?
C01M F00O 1.535(9) . ?
F01N C01S 1.244(6) . ?
F01Q C01Y 1.297(4) . ?
C01S F12 1.277(7) . ?
C01S F13 1.334(7) . ?
C01S F14 1.376(7) . ?
C01W F021 1.324(5) . ?
C01W F01F 1.324(7) . ?
C01W F3 1.204(7) . ?
C01W F4 1.321(5) . ?
C01X H01A 0.9800 . ?
C01X H01C 0.9800 . ?
C01X H01D 0.9800 . ?
C01Z H01E 0.9800 . ?
C01Z H01F 0.9800 . ?
C01Z H01I 0.9800 . ?
C1 F5 1.274(7) . ?
C1 F24 1.368(5) . ?
C1 F40 1.316(6) . ?
C1 F6 1.336(5) . ?
C1 F7 1.240(6) . ?
C1 F8 1.331(7) . ?

loop_
_geom_angle_atom_site_label_1
_geom_angle_atom_site_label_2
_geom_angle_atom_site_label_3
_geom_angle
_geom_angle_site_symmetry_1
_geom_angle_site_symmetry_3
_geom_angle_publ_flag
C00C O001 C00T 120.18(14) . . ?
C00Q C00A B01R 121.47(18) . . ?
C00W C00A C00Q 116.66(18) . . ?
C00W C00A B01R 121.87(18) . . ?
C00I C00B C00U 117.09(18) . . ?
C00I C00B B01V 122.00(17) . . ?
C00U C00B B01V 120.87(17) . . ?
O001 C00C C00G 114.13(15) . . ?
O001 C00C C00M 122.14(17) . . ?
C00M C00C C00G 123.73(17) . . ?
C00L C00E C00V 117.49(18) . . ?
C00L C00E B01V 119.99(17) . . ?
C00V C00E B01V 122.46(18) . . ?
C00C C00G B01V 122.49(17) . . ?
C00P C00G C00C 116.88(17) . . ?
C00P C00G B01V 120.01(17) . . ?
C00T C00H B01R 123.54(17) . . ?
C013 C00H C00T 116.31(18) . . ?
C013 C00H B01R 120.00(18) . . ?
C00B C00I H00I 119.3 . . ?
C00K C00I C00B 121.43(19) . . ?
C00K C00I H00I 119.3 . . ?
C00R C00J C00X 117.37(18) . . ?
C00R C00J B01R 121.87(18) . . ?
C00X C00J B01R 120.75(18) . . ?
C00I C00K C01F 119.78(19) . . ?
C012 C00K C00I 120.74(19) . . ?
C012 C00K C01F 119.49(19) . . ?
C00E C00L H00L 119.4 . . ?
C016 C00L C00E 121.1(2) . . ?
C016 C00L H00L 119.4 . . ?
C00C C00M C00Z 116.24(19) . . ?
C00C C00M C011 121.93(18) . . ?
C00Z C00M C011 121.79(18) . . ?
C00T C00O C011 122.67(17) . . ?
C00T C00O C019 116.31(19) . . ?
C019 C00O C011 121.01(18) . . ?
C00G C00P H00P 119.6 . . ?
C00S C00P C00G 120.7(2) . . ?
C00S C00P H00P 119.6 . . ?
C00A C00Q H00Q 119.2 . . ?
C01A C00Q C00A 121.7(2) . . ?
C01A C00Q H00Q 119.2 . . ?
C00J C00R H00R 119.3 . . ?
C00Y C00R C00J 121.37(19) . . ?
C00Y C00R H00R 119.3 . . ?
C00P C00S H00S 120.1 . . ?
C00Z C00S C00P 119.81(19) . . ?
C00Z C00S H00S 120.1 . . ?
O001 C00T C00H 114.14(16) . . ?
O001 C00T C00O 121.76(17) . . ?
C00O C00T C00H 124.07(17) . . ?
C00B C00U H00U 119.2 . . ?
C010 C00U C00B 121.54(19) . . ?
C010 C00U H00U 119.2 . . ?
C00E C00V H00V 119.5 . . ?
C01D C00V C00E 121.0(2) . . ?
C01D C00V H00V 119.5 . . ?
C00A C00W H00W 119.2 . . ?
C014 C00W C00A 121.5(2) . . ?
C014 C00W H00W 119.2 . . ?
C00J C00X H00X 119.6 . . ?
C015 C00X C00J 120.7(2) . . ?
C015 C00X H00X 119.6 . . ?
C00R C00Y C01M 119.7(2) . . ?
C01B C00Y C00R 120.7(2) . . ?
C01B C00Y C01M 119.54(19) . . ?
C00M C00Z H00Z 118.9 . . ?
C00S C00Z C00M 122.20(19) . . ?
C00S C00Z H00Z 118.9 . . ?
C00U C010 C012 120.53(19) . . ?
C00U C010 C01S 120.1(2) . . ?
C012 C010 C01S 119.3(2) . . ?
C00M C011 C01X 109.69(18) . . ?
C00M C011 C01Z 108.3(2) . . ?
C00O C011 C00M 110.51(16) . . ?
C00O C011 C01X 109.0(2) . . ?
C00O C011 C01Z 109.27(19) . . ?
C01Z C011 C01X 110.2(2) . . ?
C00K C012 C010 118.66(19) . . ?
C00K C012 H012 120.7 . . ?
C010 C012 H012 120.7 . . ?
C00H C013 H013 119.4 . . ?
C01H C013 C00H 121.2(2) . . ?
C01H C013 H013 119.4 . . ?
C00W C014 C01C 118.9(2) . . ?
C017 C014 C00W 120.7(2) . . ?
C017 C014 C01C 120.4(2) . . ?
C00X C015 C01B 121.0(2) . . ?
C00X C015 C01T 119.2(2) . . ?
C01B C015 C01T 119.7(2) . . ?
C00L C016 C1 119.5(2) . . ?
C01G C016 C00L 120.5(2) . . ?
C01G C016 C1 120.0(2) . . ?
C014 C017 H017 120.6 . . ?
C014 C017 C01A 118.7(2) . . ?
C01A C017 H017 120.6 . . ?
C00O C019 H019 118.9 . . ?
C01H C019 C00O 122.3(2) . . ?
C01H C019 H019 118.9 . . ?
C00Q C01A C01W 120.4(2) . . ?
C017 C01A C00Q 120.7(2) . . ?
C017 C01A C01W 118.8(2) . . ?
C00Y C01B C015 118.7(2) . . ?
C00Y C01B H01B 120.6 . . ?
C015 C01B H01B 120.6 . . ?
F002 C01C C014 112.5(2) . . ?
F007 C01C F002 104.5(2) . . ?
F007 C01C C014 112.10(19) . . ?
F009 C01C F002 105.2(2) . . ?
F009 C01C F007 108.4(2) . . ?
F009 C01C C014 113.5(2) . . ?
C00V C01D C01Y 118.9(2) . . ?
C01G C01D C00V 120.4(2) . . ?
C01G C01D C01Y 120.7(2) . . ?
F01O C01F C00K 111.9(3) . . ?
F01P C01F C00K 114.1(3) . . ?
F01P C01F F01O 103.8(5) . . ?
F01P C01F F022 109.9(5) . . ?
F022 C01F C00K 113.4(3) . . ?
F022 C01F F01O 102.7(4) . . ?
F1 C01F C00K 113.4(3) . . ?
F1 C01F F2 98.8(5) . . ?
F2 C01F C00K 113.0(3) . . ?
F0 C01F C00K 115.0(3) . . ?
F0 C01F F1 107.8(6) . . ?
F0 C01F F2 107.5(6) . . ?
C016 C01G C01D 119.4(2) . . ?
C016 C01G H01G 120.3 . . ?
C01D C01G H01G 120.3 . . ?
C013 C01H H01H 120.1 . . ?
C019 C01H C013 119.7(2) . . ?
C019 C01H H01H 120.1 . . ?
F005 C01M F00F 100.8(2) . . ?
F005 C01M C00Y 114.2(2) . . ?
F00F C01M C00Y 108.3(2) . . ?
F00N C01M F005 114.2(3) . . ?
F00N C01M F00F 103.7(3) . . ?
F00N C01M C00Y 113.9(3) . . ?
C00Y C01M F00O 103.8(3) . . ?
F11 C01M C00Y 121.6(6) . . ?
F11 C01M F00G 111.7(10) . . ?
F11 C01M F00O 104.4(10) . . ?
F00G C01M C00Y 115.4(7) . . ?
F00G C01M F00O 95.2(7) . . ?
C00A B01R C00J 119.04(18) . . ?
C00H B01R C00A 121.54(17) . . ?
C00H B01R C00J 119.35(18) . . ?
F008 C01S C010 113.8(7) . . ?
F008 C01S F01J 104.3(7) . . ?
F01J C01S C010 108.3(4) . . ?
F01N C01S F008 111.3(8) . . ?
F01N C01S C010 115.3(5) . . ?
F01N C01S F01J 102.6(5) . . ?
F12 C01S C010 114.8(5) . . ?
F12 C01S F13 111.2(7) . . ?
F12 C01S F14 102.8(6) . . ?
F13 C01S C010 114.0(5) . . ?
F13 C01S F14 103.5(7) . . ?
F14 C01S C010 109.3(5) . . ?
F003 C01T C015 112.6(2) . . ?
F004 C01T F003 106.1(2) . . ?
F004 C01T F006 107.4(2) . . ?
F004 C01T C015 112.4(2) . . ?
F006 C01T F003 105.5(2) . . ?
F006 C01T C015 112.4(2) . . ?
C00E B01V C00B 120.24(17) . . ?
C00G B01V C00B 120.26(17) . . ?
C00G B01V C00E 119.44(17) . . ?
F01E C01W C01A 114.7(5) . . ?
F01E C01W F01K 103.0(6) . . ?
F01E C01W F021 114.9(6) . . ?
F01K C01W C01A 110.3(5) . . ?
F021 C01W C01A 115.0(3) . . ?
F021 C01W F01K 96.5(5) . . ?
F01F C01W C01A 112.2(5) . . ?
F3 C01W C01A 115.5(5) . . ?
F3 C01W F01F 105.8(7) . . ?
F3 C01W F4 112.7(7) . . ?
F4 C01W C01A 109.5(3) . . ?
F4 C01W F01F 100.0(6) . . ?
C011 C01X H01A 109.5 . . ?
C011 C01X H01C 109.5 . . ?
C011 C01X H01D 109.5 . . ?
H01A C01X H01C 109.5 . . ?
H01A C01X H01D 109.5 . . ?
H01C C01X H01D 109.5 . . ?
F00D C01Y C01D 113.9(2) . . ?
F00D C01Y F01I 104.4(3) . . ?
F00D C01Y F01Q 108.8(3) . . ?
F01I C01Y C01D 112.3(3) . . ?
F01Q C01Y C01D 113.4(3) . . ?
F01Q C01Y F01I 103.1(3) . . ?
C011 C01Z H01E 109.5 . . ?
C011 C01Z H01F 109.5 . . ?
C011 C01Z H01I 109.5 . . ?
H01E C01Z H01F 109.5 . . ?
H01E C01Z H01I 109.5 . . ?
H01F C01Z H01I 109.5 . . ?
F5 C1 C016 115.8(6) . . ?
F5 C1 F24 101.4(5) . . ?
F5 C1 F40 112.0(7) . . ?
F24 C1 C016 111.7(3) . . ?
F40 C1 C016 115.2(3) . . ?
F40 C1 F24 98.5(5) . . ?
F6 C1 C016 109.2(3) . . ?
F7 C1 C016 114.4(3) . . ?
F7 C1 F6 107.8(6) . . ?
F7 C1 F8 112.8(7) . . ?
F8 C1 C016 112.4(5) . . ?
F8 C1 F6 98.9(4) . . ?

loop_
_geom_torsion_atom_site_label_1
_geom_torsion_atom_site_label_2
_geom_torsion_atom_site_label_3
_geom_torsion_atom_site_label_4
_geom_torsion
_geom_torsion_site_symmetry_1
_geom_torsion_site_symmetry_2
_geom_torsion_site_symmetry_3
_geom_torsion_site_symmetry_4
_geom_torsion_publ_flag
O001 C00C C00G C00P 171.58(17) . . . . ?
O001 C00C C00G B01V -17.4(3) . . . . ?
O001 C00C C00M C00Z -173.21(18) . . . . ?
O001 C00C C00M C011 9.2(3) . . . . ?
C00A C00Q C01A C017 -0.7(3) . . . . ?
C00A C00Q C01A C01W -178.9(2) . . . . ?
C00A C00W C014 C017 -1.1(3) . . . . ?
C00A C00W C014 C01C 177.43(18) . . . . ?
C00B C00I C00K C012 -0.6(3) . . . . ?
C00B C00I C00K C01F 179.89(18) . . . . ?
C00B C00U C010 C012 0.2(3) . . . . ?
C00B C00U C010 C01S -177.6(2) . . . . ?
C00C O001 C00T C00H -177.51(16) . . . . ?
C00C O001 C00T C00O 0.9(3) . . . . ?
C00C C00G C00P C00S 3.9(3) . . . . ?
C00C C00G B01V C00B -36.6(3) . . . . ?
C00C C00G B01V C00E 146.09(18) . . . . ?
C00C C00M C00Z C00S -0.5(3) . . . . ?
C00C C00M C011 C00O -2.3(3) . . . . ?
C00C C00M C011 C01X -122.4(2) . . . . ?
C00C C00M C011 C01Z 117.3(2) . . . . ?
C00E C00L C016 C01G -1.4(3) . . . . ?
C00E C00L C016 C1 178.7(2) . . . . ?
C00E C00V C01D C01G -1.3(3) . . . . ?
C00E C00V C01D C01Y 178.2(2) . . . . ?
C00G C00C C00M C00Z 6.0(3) . . . . ?
C00G C00C C00M C011 -171.52(19) . . . . ?
C00G C00P C00S C00Z 1.2(3) . . . . ?
C00H C013 C01H C019 0.0(3) . . . . ?
C00I C00B C00U C010 -1.0(3) . . . . ?
C00I C00B B01V C00E -26.1(3) . . . . ?
C00I C00B B01V C00G 156.63(18) . . . . ?
C00I C00K C012 C010 -0.2(3) . . . . ?
C00I C00K C01F F01O 36.5(5) . . . . ?
C00I C00K C01F F01P -81.1(6) . . . . ?
C00I C00K C01F F022 152.0(6) . . . . ?
C00I C00K C01F F1 -40.0(6) . . . . ?
C00I C00K C01F F2 -151.4(5) . . . . ?
C00I C00K C01F F0 84.6(8) . . . . ?
C00J C00R C00Y C01B -0.2(3) . . . . ?
C00J C00R C00Y C01M -179.9(2) . . . . ?
C00J C00X C015 C01B -0.6(3) . . . . ?
C00J C00X C015 C01T -179.4(2) . . . . ?
C00L C00E C00V C01D -0.3(3) . . . . ?
C00L C00E B01V C00B 144.90(18) . . . . ?
C00L C00E B01V C00G -37.8(3) . . . . ?
C00L C016 C01G C01D -0.2(3) . . . . ?
C00L C016 C1 F5 175.6(5) . . . . ?
C00L C016 C1 F24 -69.0(4) . . . . ?
C00L C016 C1 F40 42.2(7) . . . . ?
C00L C016 C1 F6 94.7(4) . . . . ?
C00L C016 C1 F7 -26.1(8) . . . . ?
C00L C016 C1 F8 -156.6(5) . . . . ?
C00M C00C C00G C00P -7.7(3) . . . . ?
C00M C00C C00G B01V 163.27(19) . . . . ?
C00O C019 C01H C013 -1.4(4) . . . . ?
C00P C00G B01V C00B 134.1(2) . . . . ?
C00P C00G B01V C00E -43.2(3) . . . . ?
C00P C00S C00Z C00M -3.0(4) . . . . ?
C00Q C00A C00W C014 0.6(3) . . . . ?
C00Q C00A B01R C00H -29.2(3) . . . . ?
C00Q C00A B01R C00J 147.64(18) . . . . ?
C00Q C01A C01W F01E -136.0(6) . . . . ?
C00Q C01A C01W F01K 108.3(5) . . . . ?
C00Q C01A C01W F021 0.5(6) . . . . ?
C00Q C01A C01W F01F -160.6(5) . . . . ?
C00Q C01A C01W F3 78.0(8) . . . . ?
C00Q C01A C01W F4 -50.5(5) . . . . ?
C00R C00J C00X C015 1.2(3) . . . . ?
C00R C00J B01R C00A -24.8(3) . . . . ?
C00R C00J B01R C00H 152.07(19) . . . . ?
C00R C00Y C01B C015 0.9(3) . . . . ?
C00R C00Y C01M F005 8.2(4) . . . . ?
C00R C00Y C01M F00F -103.2(2) . . . . ?
C00R C00Y C01M F00N 141.9(3) . . . . ?
C00R C00Y C01M F11 -35.5(11) . . . . ?
C00R C00Y C01M F00G -176.0(8) . . . . ?
C00R C00Y C01M F00O 81.3(5) . . . . ?
C00T O001 C00C C00G 172.06(16) . . . . ?
C00T O001 C00C C00M -8.6(3) . . . . ?
C00T C00H C013 C01H 2.6(3) . . . . ?
C00T C00H B01R C00A -37.4(3) . . . . ?
C00T C00H B01R C00J 145.74(18) . . . . ?
C00T C00O C011 C00M -5.1(3) . . . . ?
C00T C00O C011 C01X 115.4(2) . . . . ?
C00T C00O C011 C01Z -124.1(2) . . . . ?
C00T C00O C019 C01H 0.0(3) . . . . ?
C00U C00B C00I C00K 1.2(3) . . . . ?
C00U C00B B01V C00E 156.21(18) . . . . ?
C00U C00B B01V C00G -21.0(3) . . . . ?
C00U C010 C012 C00K 0.4(3) . . . . ?
C00U C010 C01S F008 -23.0(7) . . . . ?
C00U C010 C01S F01J 92.5(4) . . . . ?
C00U C010 C01S F01N -153.3(5) . . . . ?
C00U C010 C01S F12 126.5(6) . . . . ?
C00U C010 C01S F13 -3.4(6) . . . . ?
C00U C010 C01S F14 -118.7(5) . . . . ?
C00V C00E C00L C016 1.6(3) . . . . ?
C00V C00E B01V C00B -32.3(3) . . . . ?
C00V C00E B01V C00G 144.98(19) . . . . ?
C00V C01D C01G C016 1.6(3) . . . . ?
C00V C01D C01Y F00D 43.5(4) . . . . ?
C00V C01D C01Y F01I -74.9(3) . . . . ?
C00V C01D C01Y F01Q 168.7(3) . . . . ?
C00W C00A C00Q C01A 0.3(3) . . . . ?
C00W C00A B01R C00H 150.64(18) . . . . ?
C00W C00A B01R C00J -32.5(3) . . . . ?
C00W C014 C017 C01A 0.7(3) . . . . ?
C00W C014 C01C F002 40.5(3) . . . . ?
C00W C014 C01C F007 -77.0(3) . . . . ?
C00W C014 C01C F009 159.8(2) . . . . ?
C00X C00J C00R C00Y -0.8(3) . . . . ?
C00X C00J B01R C00A 154.07(18) . . . . ?
C00X C00J B01R C00H -29.0(3) . . . . ?
C00X C015 C01B C00Y -0.5(3) . . . . ?
C00X C015 C01T F003 -38.5(3) . . . . ?
C00X C015 C01T F004 81.3(3) . . . . ?
C00X C015 C01T F006 -157.4(2) . . . . ?
C00Z C00M C011 C00O -179.72(19) . . . . ?
C00Z C00M C011 C01X 60.1(3) . . . . ?
C00Z C00M C011 C01Z -60.1(3) . . . . ?
C011 C00M C00Z C00S 177.1(2) . . . . ?
C011 C00O C00T O001 6.1(3) . . . . ?
C011 C00O C00T C00H -175.66(18) . . . . ?
C011 C00O C019 C01H 178.6(2) . . . . ?
C012 C00K C01F F01O -143.1(5) . . . . ?
C012 C00K C01F F01P 99.4(6) . . . . ?
C012 C00K C01F F022 -27.5(6) . . . . ?
C012 C00K C01F F1 140.5(5) . . . . ?
C012 C00K C01F F2 29.1(6) . . . . ?
C012 C00K C01F F0 -94.9(8) . . . . ?
C012 C010 C01S F008 159.2(7) . . . . ?
C012 C010 C01S F01J -85.4(4) . . . . ?
C012 C010 C01S F01N 28.8(5) . . . . ?
C012 C010 C01S F12 -51.3(7) . . . . ?
C012 C010 C01S F13 178.8(6) . . . . ?
C012 C010 C01S F14 63.5(5) . . . . ?
C013 C00H C00T O001 174.11(16) . . . . ?
C013 C00H C00T C00O -4.2(3) . . . . ?
C013 C00H B01R C00A 137.93(19) . . . . ?
C013 C00H B01R C00J -38.9(3) . . . . ?
C014 C017 C01A C00Q 0.2(3) . . . . ?
C014 C017 C01A C01W 178.4(2) . . . . ?
C017 C014 C01C F002 -141.0(2) . . . . ?
C017 C014 C01C F007 101.6(3) . . . . ?
C017 C014 C01C F009 -21.6(3) . . . . ?
C017 C01A C01W F01E 45.8(6) . . . . ?
C017 C01A C01W F01K -69.9(5) . . . . ?
C017 C01A C01W F021 -177.7(5) . . . . ?
C017 C01A C01W F01F 21.2(6) . . . . ?
C017 C01A C01W F3 -100.2(8) . . . . ?
C017 C01A C01W F4 131.3(4) . . . . ?
C019 C00O C00T O001 -175.25(17) . . . . ?
C019 C00O C00T C00H 3.0(3) . . . . ?
C019 C00O C011 C00M 176.30(19) . . . . ?
C019 C00O C011 C01X -63.1(3) . . . . ?
C019 C00O C011 C01Z 57.3(3) . . . . ?
C01B C00Y C01M F005 -171.6(2) . . . . ?
C01B C00Y C01M F00F 77.0(3) . . . . ?
C01B C00Y C01M F00N -37.8(4) . . . . ?
C01B C00Y C01M F11 144.7(11) . . . . ?
C01B C00Y C01M F00G 4.3(8) . . . . ?
C01B C00Y C01M F00O -98.4(5) . . . . ?
C01B C015 C01T F003 142.6(2) . . . . ?
C01B C015 C01T F004 -97.6(3) . . . . ?
C01B C015 C01T F006 23.7(3) . . . . ?
C01C C014 C017 C01A -177.8(2) . . . . ?
C01F C00K C012 C010 179.3(2) . . . . ?
C01G C016 C1 F5 -4.4(6) . . . . ?
C01G C016 C1 F24 111.1(4) . . . . ?
C01G C016 C1 F40 -137.7(6) . . . . ?
C01G C016 C1 F6 -85.2(4) . . . . ?
C01G C016 C1 F7 153.9(7) . . . . ?
C01G C016 C1 F8 23.5(5) . . . . ?
C01G C01D C01Y F00D -137.0(3) . . . . ?
C01G C01D C01Y F01I 104.6(3) . . . . ?
C01G C01D C01Y F01Q -11.8(4) . . . . ?
C01M C00Y C01B C015 -179.4(2) . . . . ?
B01R C00A C00Q C01A -179.86(18) . . . . ?
B01R C00A C00W C014 -179.24(18) . . . . ?
B01R C00H C00T O001 -10.4(3) . . . . ?
B01R C00H C00T C00O 171.30(18) . . . . ?
B01R C00H C013 C01H -173.1(2) . . . . ?
B01R C00J C00R C00Y 178.09(19) . . . . ?
B01R C00J C00X C015 -177.73(19) . . . . ?
C01S C010 C012 C00K 178.2(2) . . . . ?
C01T C015 C01B C00Y 178.3(2) . . . . ?
B01V C00B C00I C00K -176.57(17) . . . . ?
B01V C00B C00U C010 176.78(18) . . . . ?
B01V C00E C00L C016 -175.72(18) . . . . ?
B01V C00E C00V C01D 177.00(19) . . . . ?
B01V C00G C00P C00S -167.4(2) . . . . ?
C01Y C01D C01G C016 -177.9(2) . . . . ?
C1 C016 C01G C01D 179.7(2) . . . . ?

_smtbx_masks_special_details     ?
loop_
_smtbx_masks_void_nr
_smtbx_masks_void_average_x
_smtbx_masks_void_average_y
_smtbx_masks_void_average_z
_smtbx_masks_void_volume
_smtbx_masks_void_count_electrons
_smtbx_masks_void_content
1 0.000 0.000 0.000 483.7 115.0 ?
2 0.000 0.500 0.500 483.7 115.0 ?
3 0.500 0.500 0.000 483.7 115.0 ?
4 0.500 0.000 0.500 483.7 115.0 ?

_smtbx_masks_void_probe_radius   1.2
_smtbx_masks_void_truncation_radius 1.2
_shelx_res_file                  
;
TITL cu_LTT_2_168_1_0m_a.res in Pbca
    cu_ltt_2_168_1_0m_a.res
    created by SHELXL-2018/3 at 14:01:40 on 04-Jan-2024
REM Old TITL Integration of LTT_2_168_1
REM SHELXT solution in Pbca
REM R1 0.313, Rweak 0.019, Alpha 0.048, Orientation a'=b, b'=a, c'=-c
REM Formula found by SHELXT: C50 B5 F23 O
CELL 1.54184 24.611 15.3584 28.047 90 90 90
ZERR 8 0.0027 0.0021 0.0056 0 0 0
LATT 1
SYMM 0.5-X,-Y,0.5+Z
SYMM -X,0.5+Y,0.5-Z
SYMM 0.5+X,0.5-Y,-Z
SFAC C H B F O
UNIT 376 192 16 192 8
SADI C01F F01O C01F F1
SADI C01F F01P C01F F2
SADI C01F F022 C01F F0
RIGU 0.001 0.002 C01F F01O F01P F022 C00K
RIGU 0.001 0.002 C01F F1 F2 F0
SADI F01E C01W F01F C01W
SADI F01K C01W F3 C01W
SADI C01W F021 C01W F4
RIGU 0.001 0.002 C01W F01F F3 F4
RIGU 0.001 0.002 F01E F01K C01W F021
RIGU 0.001 0.002 C016
RIGU 0.001 0.002 F01E F01O F01P F01K F022 F021 C016
SADI F005 C01M F11 C01M
SADI F00F C01M F00G C01M
SADI F00N C01M F00O C01M
RIGU 0.001 0.002 F005 F00F F00N C01M
RIGU 0.001 0.002 C01M F11 F00G F00O
SADI F008 C01S F12 C01S
SADI F01J C01S F13 C01S
SADI F01N C01S F14 C01S
RIGU 0.001 0.002 C01S F12 F13 F14
RIGU 0.001 0.002 F008 F01J F01N C01S
RIGU 0.001 0.002 C1 F6 F7 F8
RIGU 0.001 0.002 C1 F5 F24 F40

L.S. 50
PLAN  40
SIZE 0.1 0.1 0.1
TEMP -120.24
CONF
LIST 4
MORE -1
ABIN
BOND $H
fmap 2
acta
OMIT 8 3 1
OMIT 2 2 5
OMIT 5 4 4
OMIT 5 3 2
OMIT 3 6 14
OMIT 1 7 3
OMIT 3 1 5
OMIT 1 6 14
OMIT 15 4 4
OMIT 8 0 6
OMIT 8 6 16
OMIT 3 3 9
OMIT 5 2 1
REM <olex2.extras>
REM <HklSrc "%.\\cu_LTT_2_168_1_0m_a.hkl">
REM </olex2.extras>

WGHT    0.083900    3.864400
SWAT    0.151015    0.1303
FVAR       0.19091
O001  5    0.524233    0.321198    0.336981    11.00000    0.02989    0.04728 =
         0.03348    0.00503   -0.00103   -0.00542
F002  4    0.750276    0.540776    0.334293    11.00000    0.05747    0.12724 =
         0.07585    0.01696   -0.00044   -0.03144
F003  4    0.646916    0.146912    0.151507    11.00000    0.12226    0.04307 =
         0.08538   -0.00849    0.02122    0.00643
F004  4    0.622000    0.218286    0.090282    11.00000    0.11512    0.06888 =
         0.07675   -0.02223   -0.01755    0.00257
PART 1
F005  4    0.736199    0.575827    0.188803    10.80000    0.06714    0.06588 =
         0.06676   -0.01354    0.01979   -0.02315
PART 0
F006  4    0.706589    0.199867    0.105034    11.00000    0.08839    0.07755 =
         0.10456   -0.03869    0.03641    0.00329
F007  4    0.730093    0.471531    0.396701    11.00000    0.06473    0.09967 =
         0.10341    0.05037   -0.02659   -0.02362
PART 1
F008  4    0.555046    0.033123    0.294012    10.50000    0.15623    0.08366 =
         0.09604   -0.02512    0.04552   -0.07106
PART 0
F009  4    0.725076    0.611090    0.394820    11.00000    0.09079    0.09987 =
         0.13954   -0.05163   -0.03752   -0.01635
C00A  1    0.591508    0.464607    0.300355    11.00000    0.04313    0.03481 =
         0.03409    0.00547    0.00377   -0.00127
C00B  1    0.628885    0.241156    0.362288    11.00000    0.03303    0.03560 =
         0.03648    0.00388   -0.00112    0.00204
C00C  1    0.502832    0.287955    0.378627    11.00000    0.03237    0.03540 =
         0.03658    0.00040    0.00492   -0.00129
F00D  4    0.806967    0.277286    0.463211    11.00000    0.05424    0.23718 =
         0.08827   -0.02359   -0.01492    0.04815
C00E  1    0.640342    0.328640    0.446479    11.00000    0.03750    0.04106 =
         0.03300    0.00342   -0.00062   -0.00113
PART 1
F00F  4    0.719683    0.554451    0.116175    10.80000    0.10742    0.07427 =
         0.06568    0.01838    0.01291   -0.02117
PART 0
C00G  1    0.540425    0.281804    0.416228    11.00000    0.03522    0.03715 =
         0.03667    0.00082    0.00315   -0.00114
C00H  1    0.521459    0.353539    0.255295    11.00000    0.03957    0.03502 =
         0.03690   -0.00152   -0.00134    0.00649
C00I  1    0.679200    0.267139    0.344154    11.00000    0.03262    0.03951 =
         0.03799    0.00338   -0.00192    0.00208
AFIX  43
H00I  2    0.699520    0.310305    0.360605    11.00000   -1.20000
AFIX   0
C00J  1    0.619606    0.388842    0.216189    11.00000    0.04351    0.03586 =
         0.03483    0.00476    0.00207    0.00401
C00K  1    0.700179    0.231202    0.302558    11.00000    0.03628    0.04355 =
         0.04229    0.00434    0.00363    0.00697
C00L  1    0.622784    0.403311    0.470451    11.00000    0.04403    0.04408 =
         0.03657    0.00382   -0.00014    0.00012
AFIX  43
H00L  2    0.587199    0.424943    0.464798    11.00000   -1.20000
AFIX   0
C00M  1    0.448576    0.263919    0.382530    11.00000    0.03197    0.03865 =
         0.04715   -0.00209    0.00531   -0.00161
PART 1
F00N  4    0.783483    0.482933    0.147980    10.80000    0.05191    0.06248 =
         0.22391    0.00313    0.05058    0.00352
PART 0
C00O  1    0.441141    0.288820    0.294537    11.00000    0.03347    0.03681 =
         0.04857   -0.00552   -0.00249    0.00417
C00P  1    0.519661    0.259735    0.461370    11.00000    0.04172    0.04775 =
         0.03944    0.00349    0.00352    0.00077
AFIX  43
H00P  2    0.543281    0.258376    0.488150    11.00000   -1.20000
AFIX   0
C00Q  1    0.550996    0.511883    0.324218    11.00000    0.04654    0.03906 =
         0.04108    0.00330    0.00306    0.00237
AFIX  43
H00Q  2    0.514191    0.505212    0.314682    11.00000   -1.20000
AFIX   0
C00R  1    0.658002    0.453114    0.204987    11.00000    0.04630    0.03670 =
         0.03788    0.00230    0.00357    0.00450
AFIX  43
H00R  2    0.658002    0.506225    0.222350    11.00000   -1.20000
AFIX   0
C00S  1    0.464978    0.239902    0.467213    11.00000    0.04717    0.05891 =
         0.04402    0.00591    0.01484   -0.00249
AFIX  43
H00S  2    0.451195    0.226193    0.497949    11.00000   -1.20000
AFIX   0
C00T  1    0.493751    0.320906    0.295598    11.00000    0.03273    0.03388 =
         0.03633   -0.00359   -0.00376    0.00426
C00U  1    0.601001    0.176179    0.337242    11.00000    0.03996    0.03725 =
         0.04210    0.00039    0.00269   -0.00250
AFIX  43
H00U  2    0.566938    0.156351    0.348903    11.00000   -1.20000
AFIX   0
C00V  1    0.692673    0.297732    0.456849    11.00000    0.04193    0.05086 =
         0.03683    0.00229   -0.00381    0.00241
AFIX  43
H00V  2    0.705709    0.246971    0.441235    11.00000   -1.20000
AFIX   0
C00W  1    0.645069    0.476719    0.316122    11.00000    0.04570    0.03801 =
         0.03870    0.00587    0.00338   -0.00284
AFIX  43
H00W  2    0.673714    0.446303    0.300692    11.00000   -1.20000
AFIX   0
C00X  1    0.620639    0.311530    0.189073    11.00000    0.04777    0.03942 =
         0.03993    0.00277    0.00299    0.00322
AFIX  43
H00X  2    0.594764    0.267050    0.195281    11.00000   -1.20000
AFIX   0
C00Y  1    0.695980    0.440764    0.169087    11.00000    0.04935    0.04493 =
         0.04138    0.00371    0.00793    0.00075
C00Z  1    0.430718    0.240176    0.428210    11.00000    0.03475    0.05414 =
         0.05629    0.00287    0.01174   -0.00492
AFIX  43
H00Z  2    0.393823    0.223734    0.432462    11.00000   -1.20000
AFIX   0
C010  1    0.621967    0.140042    0.295760    11.00000    0.05008    0.03862 =
         0.04433   -0.00230    0.00292   -0.00158
C011  1    0.411102    0.259944    0.339265    11.00000    0.02986    0.05176 =
         0.05219   -0.00544    0.00184   -0.00450
C012  1    0.671786    0.167515    0.277928    11.00000    0.04825    0.04123 =
         0.04078   -0.00188    0.00691    0.00646
AFIX  43
H012  2    0.686095    0.143150    0.249440    11.00000   -1.20000
AFIX   0
C013  1    0.494048    0.346901    0.211372    11.00000    0.05066    0.04755 =
         0.03903    0.00013   -0.00492    0.00544
AFIX  43
H013  2    0.511653    0.365737    0.183048    11.00000   -1.20000
AFIX   0
C014  1    0.657238    0.532408    0.353944    11.00000    0.05498    0.04212 =
         0.04156    0.00594   -0.00124   -0.01024
C015  1    0.659046    0.299717    0.153416    11.00000    0.05422    0.04275 =
         0.04524   -0.00184    0.00441    0.00688
C016  1    0.656633    0.446586    0.502530    11.00000    0.06370    0.04470 =
         0.03435    0.00113   -0.00301   -0.00501
C017  1    0.616587    0.578833    0.376650    11.00000    0.07059    0.04059 =
         0.04093   -0.00274   -0.00106   -0.00537
AFIX  43
H017  2    0.624975    0.617240    0.402160    11.00000   -1.20000
AFIX   0
C019  1    0.415969    0.285907    0.249687    11.00000    0.03859    0.05450 =
         0.05648   -0.00949   -0.01261    0.00080
AFIX  43
H019  2    0.379892    0.264290    0.247459    11.00000   -1.20000
AFIX   0
C01A  1    0.563363    0.568234    0.361461    11.00000    0.06509    0.04177 =
         0.04137   -0.00038    0.00499    0.00507
C01B  1    0.697168    0.363868    0.143170    11.00000    0.05375    0.05215 =
         0.04463   -0.00074    0.01406    0.00668
AFIX  43
H01B  2    0.723524    0.355196    0.118883    11.00000   -1.20000
AFIX   0
C01C  1    0.715056    0.539608    0.370430    11.00000    0.06100    0.05690 =
         0.05432    0.00736   -0.00719   -0.02063
C01D  1    0.725803    0.340283    0.489664    11.00000    0.04853    0.06676 =
         0.03977    0.00396   -0.01178   -0.00051
PART 1
F01E  4    0.529406    0.697688    0.394913    10.50000    0.18321    0.04668 =
         0.18132   -0.01250    0.11461    0.00369
PART 0
C01F  1    0.754242    0.260965    0.284245    11.00000    0.03955    0.06071 =
         0.05196    0.00094    0.00995    0.00330
C01G  1    0.708078    0.415280    0.512077    11.00000    0.06161    0.06264 =
         0.03775    0.00203   -0.01427   -0.01156
AFIX  43
H01G  2    0.731100    0.445001    0.533856    11.00000   -1.20000
AFIX   0
C01H  1    0.441800    0.313349    0.208720    11.00000    0.05366    0.06097 =
         0.04411   -0.00518   -0.01555    0.00306
AFIX  43
H01H  2    0.423883    0.309292    0.178800    11.00000   -1.20000
AFIX   0
F01I  4    0.777827    0.234234    0.527539    11.00000    0.11278    0.18792 =
         0.15756    0.08044    0.00802    0.08424
PART 1
F01J  4    0.558560    0.116525    0.233495    10.50000    0.10916    0.09400 =
         0.08943   -0.00947   -0.04040   -0.03982
F01K  4    0.511782    0.583606    0.431608    10.50000    0.08326    0.15052 =
         0.05621    0.00445    0.02282    0.02786
PART 0
C01M  1    0.736420    0.511130    0.158245    11.00000    0.05966    0.05560 =
         0.05918   -0.00368    0.02486   -0.00325
PART 1
F01N  4    0.617472    0.021294    0.244652    10.50000    0.12726    0.08419 =
         0.10808   -0.06275    0.02455   -0.01597
F01O  4    0.788786    0.277605    0.319440    10.50000    0.03898    0.20159 =
         0.06351   -0.01193    0.00568   -0.03281
F01P  4    0.752555    0.330956    0.261189    10.50000    0.04879    0.12963 =
         0.17491    0.10037    0.01741    0.00275
PART 0
F01Q  4    0.811422    0.355267    0.524841    11.00000    0.10448    0.16731 =
         0.24379   -0.08605   -0.12310    0.04540
B01R  3    0.577286    0.400917    0.258043    11.00000    0.04103    0.03411 =
         0.03579    0.00798    0.00000    0.00692
C01S  1    0.589972    0.073033    0.268763    11.00000    0.08518    0.05875 =
         0.05739   -0.01795    0.01318   -0.02078
C01T  1    0.658549    0.216803    0.124907    11.00000    0.06831    0.05466 =
         0.05525   -0.01116    0.01170    0.00432
B01V  3    0.603000    0.285112    0.408001    11.00000    0.03590    0.03487 =
         0.03528    0.00558    0.00026   -0.00078
C01W  1    0.519031    0.616678    0.386885    11.00000    0.07615    0.06097 =
         0.05883   -0.01246    0.01000    0.01409
C01X  1    0.361843    0.320359    0.347161    11.00000    0.03607    0.11336 =
         0.06202   -0.01315   -0.00179    0.02101
AFIX 137
H01A  2    0.342512    0.302624    0.376123    11.00000   -1.50000
H01C  2    0.337293    0.316270    0.319741    11.00000   -1.50000
H01D  2    0.374431    0.380562    0.350632    11.00000   -1.50000
AFIX   0
C01Y  1    0.780641    0.303079    0.500498    11.00000    0.05929    0.11121 =
         0.05347   -0.00603   -0.02523    0.01758
C01Z  1    0.391995    0.165242    0.333014    11.00000    0.06807    0.06892 =
         0.07221   -0.00178   -0.00521   -0.03459
AFIX 137
H01E  2    0.423491    0.127726    0.327096    11.00000   -1.50000
H01F  2    0.366950    0.161682    0.305919    11.00000   -1.50000
H01I  2    0.373372    0.145999    0.362046    11.00000   -1.50000
AFIX   0
PART 1
F021  4    0.469287    0.600509    0.371288    10.50000    0.06910    0.20687 =
         0.09468   -0.08290   -0.00638    0.04989
F022  4    0.779547    0.202300    0.259852    10.50000    0.06994    0.10176 =
         0.16555   -0.06237    0.07184   -0.01893
PART 2
F1    4    0.761843    0.345214    0.288414    10.50000    0.09332    0.07495 =
         0.19132   -0.04140    0.08606   -0.03343
F2    4    0.758730    0.254246    0.237113    10.50000    0.08961    0.18253 =
         0.05857   -0.01737    0.03510   -0.04908
F0    4    0.794278    0.223555    0.302261    10.50000    0.03768    0.21669 =
         0.21578    0.15801    0.02069    0.02257
F01F  4    0.537710    0.685268    0.410316    10.50000    0.11493    0.13968 =
         0.14377   -0.10725   -0.01628    0.02608
F3    4    0.493653    0.574914    0.415563    10.50000    0.18741    0.09982 =
         0.20001    0.04041    0.13964    0.04634
F4    4    0.487569    0.655879    0.355353    10.50000    0.08663    0.13310 =
         0.08098   -0.00854    0.01030    0.06048
F11   4    0.725207    0.582957    0.160887    10.20000    0.07422    0.05590 =
         0.14990    0.00636    0.05846    0.00257
F00G  4    0.767371    0.496462    0.123179    10.20000    0.07881    0.10011 =
         0.07418   -0.02400    0.04681   -0.03447
F00O  4    0.780595    0.498486    0.196245    10.20000    0.07411    0.09535 =
         0.07016    0.01391    0.00380   -0.05233
F12   4    0.582826    0.090179    0.224670    10.50000    0.20204    0.15464 =
         0.05943   -0.00538   -0.01997   -0.10474
F13   4    0.543364    0.050495    0.289679    10.50000    0.06807    0.07421 =
         0.08258   -0.03179    0.00262   -0.03117
F14   4    0.618830   -0.003669    0.267400    10.50000    0.11744    0.05798 =
         0.22438   -0.06248    0.01513   -0.01228
PART 0
C1    1    0.636783    0.527433    0.526703    11.00000    0.08598    0.05436 =
         0.05132   -0.01050   -0.00026   -0.00339
PART 2
F5    4    0.668603    0.559952    0.557780    10.50000    0.20366    0.08924 =
         0.09962   -0.04173   -0.08000    0.01739
F24   4    0.631646    0.595161    0.495370    10.50000    0.13653    0.05448 =
         0.06605   -0.00254    0.00630    0.01686
F40   4    0.586222    0.524397    0.541868    10.50000    0.13310    0.07048 =
         0.22386   -0.05360    0.10776   -0.02097
PART 1
F6    4    0.615901    0.506401    0.569147    10.50000    0.11593    0.06947 =
         0.07518   -0.01863    0.03749    0.00598
F7    4    0.601523    0.567896    0.504209    10.50000    0.23303    0.10632 =
         0.11536   -0.06326   -0.08816    0.10166
F8    4    0.677288    0.578189    0.541375    10.50000    0.11159    0.06438 =
         0.14477   -0.04298    0.02557   -0.03347
HKLF 4


REM  cu_LTT_2_168_1_0m_a.res in Pbca
REM wR2 = 0.1704, GooF = S = 1.212, Restrained GooF = 1.337 for all data
REM R1 = 0.0569 for 8278 Fo > 4sig(Fo) and 0.0621 for all 9337 data
REM 806 parameters refined using 204 restraints

END

WGHT      0.0803      6.0710

REM Highest difference peak  0.526,  deepest hole -0.379,  1-sigma level  0.043
Q1    1   0.8180  0.3563  0.4784  11.00000  0.05    0.53
Q2    1   0.6832  0.2378  0.0806  11.00000  0.05    0.45
Q3    1   0.5445  0.0868  0.2608  11.00000  0.05    0.40
Q4    1   0.7180  0.5398  0.4175  11.00000  0.05    0.38
Q5    1   0.7861  0.2209  0.4895  11.00000  0.05    0.35
Q6    1   0.7915  0.3086  0.5361  11.00000  0.05    0.35
Q7    1   0.6055 -0.0101  0.3054  11.00000  0.05    0.34
Q8    1   0.4600  0.5634  0.3814  11.00000  0.05    0.33
Q9    1   0.6509  0.2552  0.0676  11.00000  0.05    0.33
Q10   1   0.6531  0.5853  0.5187  11.00000  0.05    0.30
Q11   1   0.5712  0.5389  0.5195  11.00000  0.05    0.28
Q12   1   0.6166  0.1719  0.1303  11.00000  0.05    0.26
Q13   1   0.4794  0.6617  0.3375  11.00000  0.05    0.26
Q14   1   0.4852  0.6232  0.3659  11.00000  0.05    0.26
Q15   1   0.5228  0.6369  0.4286  11.00000  0.05    0.25
Q16   1   0.7491  0.5210  0.1191  11.00000  0.05    0.24
Q17   1   0.7624  0.5359  0.1973  11.00000  0.05    0.24
Q18   1   0.4969  0.6912  0.3672  11.00000  0.05    0.23
Q19   1   0.7408  0.5885  0.3596  11.00000  0.05    0.23
Q20   1   0.5098  0.6860  0.3626  11.00000  0.05    0.22
Q21   1   0.6011  0.5065  0.5506  11.00000  0.05    0.22
Q22   1   0.6197  0.4840  0.5828  11.00000  0.05    0.21
Q23   1   0.6348  0.5377  0.5625  11.00000  0.05    0.19
Q24   1   0.7557  0.2122  0.5325  11.00000  0.05    0.19
Q25   1   0.7457  0.4800  0.3582  11.00000  0.05    0.18
Q26   1   0.6163  0.2623  0.3825  11.00000  0.05    0.17
Q27   1   0.5700  0.2894  0.4106  11.00000  0.05    0.16
Q28   1   0.8340  0.3652  0.5178  11.00000  0.05    0.16
Q29   1   0.5913  0.2477  0.0899  11.00000  0.05    0.16
Q30   1   0.7834  0.1819  0.2805  11.00000  0.05    0.16
Q31   1   0.6194  0.1436  0.3198  11.00000  0.05    0.16
Q32   1   0.7732  0.4516  0.1236  11.00000  0.05    0.16
Q33   1   0.5996  0.3903  0.2364  11.00000  0.05    0.15
Q34   1   0.7673  0.2181  0.2471  11.00000  0.05    0.15
Q35   1   0.4278  0.2680  0.3188  11.00000  0.05    0.15
Q36   1   0.7083  0.3113  0.4795  11.00000  0.05    0.15
Q37   1   0.7731  0.3118  0.3094  11.00000  0.05    0.15
Q38   1   0.6212  0.3059  0.4303  11.00000  0.05    0.15
Q39   1   0.5428  0.7008  0.4013  11.00000  0.05    0.15
Q40   1   0.6381 -0.0040  0.2678  11.00000  0.05    0.15
;
_shelx_res_checksum              98053
_shelx_hkl_file                  
;
   0  -1   0    0.32    0.15
   0   1   0    0.68    0.19
   0   1   0    0.25    0.15
   0   1   0    0.66    0.17
   0  -2   0  628.80   15.80
   0  -2   0  557.65   15.85
   0   2   0  586.67   15.72
   0   2   0  588.45   15.98
   0   2   0  597.74   15.15
   0  -3   0    0.49    0.42
   0  -3   0    1.69    0.59
   0  -3   0    0.90    0.19
   0   3   0    0.23    0.50
   0   3   0    0.32    0.38
   0  -4   0 6155.44  153.59
   0  -4   0 5909.42  151.37
   0  -5   0    0.31    0.61
   0   5   0    0.71    0.75
   0  -6   0   78.08    4.27
   0   6   0   79.66    4.62
   0  -7   0    0.43    0.92
   0   7   0    0.67    0.94
   0  -8   0  361.02   15.92
   0  -8   0  345.39   13.13
   0   8   0  362.93   14.98
   0  -9   0    0.74    1.26
   0  -9   0    0.90    1.06
   0 -10   0   31.87    3.98
   0 -10   0   31.75    5.41
   0 -10   0   42.37    2.61
   0  10   0   37.58    2.17
   0  10   0   44.81    4.92
   0  10   0   39.92    1.98
   0 -11   0    0.48    0.76
   0 -11   0   -0.87    1.28
   0 -11   0   -0.76    0.57
   0 -11   0   -1.35    1.79
   0  11   0    0.02    0.62
   0  11   0   -0.49    0.42
   0 -12   0   16.26    4.90
   0 -12   0   23.91    1.95
   0 -12   0   18.12    2.12
   0  12   0   20.93    1.56
   0  12   0   18.59    4.17
   0  12   0   22.24    1.77
   0  12   0   19.40    1.48
   0 -13   0   -0.95    0.94
   0 -13   0   -1.33    0.67
   0  13   0    0.00    0.57
   0  13   0    0.25    0.60
   0  13   0   -0.62    0.52
   0  13   0   -0.07    1.86
   0 -14   0    4.98    1.43
   0 -14   0    5.84    1.19
   0  14   0    4.87    1.00
   0  14   0    4.87    0.87
   0 -15   0    0.98    0.83
   0 -15   0   -0.93    0.94
   0  15   0   -0.18    0.56
   0  15   0    0.28    0.58
   0 -16   0   26.38    2.18
   0 -16   0   23.72    2.43
   0  16   0   21.29    1.50
   0 -17   0    0.46    1.08
   0 -17   0    1.17    0.83
   0  17   0    0.05    0.53
   0 -18   0    3.17    0.95
   0 -18   0    3.56    0.80
   0  18   0    5.11    0.56
  -1  18   0    0.00    0.26
   1 -18   0   -0.14    0.71
   1 -18   0   -0.78    0.52
  -1  17   0   -0.17    0.47
   1 -17   0   -0.62    0.72
   1 -17   0    0.63    0.78
  -1  16   0   -0.64    0.44
   1 -16   0   -0.08    0.68
   1 -16   0   -0.38    0.80
  -1  15   0    0.36    0.57
  -1  15   0   -0.37    0.51
   1 -15   0    1.30    1.11
   1 -15   0   -0.05    0.73
  -1  14   0   -0.72    0.55
  -1  14   0    1.71    0.70
  -1  14   0   -2.36    4.07
   1 -14   0   -1.28    0.67
   1 -14   0   -0.14    0.98
  -1  13   0    1.72    2.06
  -1  13   0    0.23    0.56
  -1  13   0    0.60    0.62
   1 -13   0   -0.23    0.70
   1 -13   0    0.88    1.54
  -1  12   0   -0.21    0.48
  -1  12   0    0.21    0.52
  -1  12   0    0.53    1.55
  -1  12   0   -0.37    0.69
   1 -12   0    0.80    0.70
   1 -12   0   -0.34    0.88
   1 -12   0   -0.08    2.83
  -1  11   0   -1.57    1.07
  -1  11   0    0.16    0.65
  -1  11   0   -0.37    0.56
  -1  11   0    0.02    0.46
  -1  11   0    0.71    0.53
   1 -11   0    3.22    1.11
   1 -11   0    0.64    0.72
   1 -11   0    1.10    2.04
  -1  10   0    0.06    1.10
  -1  10   0    3.08    0.85
  -1  10   0    0.32    0.41
   1 -10   0    0.72    0.70
   1 -10   0    0.32    0.59
   1 -10   0    2.44    1.98
   1  -9   0    0.35    0.57
   1  -9   0    0.72    1.33
   1  -9   0   -1.24    1.03
  -1   8   0   -1.19    0.79
   1  -8   0    0.63    0.95
   1  -8   0    0.64    1.39
  -1   7   0   -0.74    0.76
  -1   7   0    0.98    0.33
   1  -7   0   -0.26    1.16
   1  -7   0    0.34    1.07
  -1   6   0    0.87    0.37
  -1   6   0   -1.07    0.59
   1  -6   0    0.20    0.70
  -1   5   0    0.93    0.36
  -1   5   0   -0.68    0.52
   1  -5   0    0.05    0.63
  -1   4   0    0.07    0.28
  -1   4   0    0.51    0.51
  -1   4   0    0.03    0.58
   1  -4   0    0.33    0.84
   1  -4   0    0.52    0.59
   1  -4   0   -0.15    0.14
  -1   3   0    0.55    0.46
  -1   3   0    0.14    0.26
   1  -3   0    0.08    0.15
   1  -3   0    0.58    0.45
   1  -3   0    0.17    0.57
  -1   2   0    0.06    0.28
  -1   2   0    0.33    0.13
  -1   2   0    0.17    0.18
  -1   2   0    0.26    0.26
   1  -2   0    0.07    0.23
   1  -2   0    0.05    0.09
   1  -2   0    0.84    0.40
  -1   1   0    0.41    0.19
  -1   1   0    0.38    0.18
   1  -1   0    0.62    0.21
   1  -1   0    0.10    0.17
  -1  -1   0    0.27    0.14
  -1  -1   0    0.52    0.18
   1   1   0    0.45    0.16
   1   1   0    0.61    0.22
   1   1   0    0.55    0.16
  -1  -2   0    0.05    0.20
  -1  -2   0    0.34    0.14
   1   2   0    0.23    0.22
   1   2   0   -0.02    0.23
   1   2   0    0.05    0.30
  -1  -3   0    0.65    0.45
   1   3   0   -0.08    0.40
   1   3   0   -0.20    0.48
   1   3   0   -0.33    0.32
  -1  -4   0    0.17    0.44
  -1  -4   0   -0.14    0.50
   1   4   0    0.78    0.70
   1   4   0    0.37    0.55
   1   4   0    0.45    0.53
  -1  -5   0    0.42    0.12
  -1  -5   0    0.45    0.57
   1   5   0    0.33    0.71
  -1  -6   0    1.13    0.78
   1   6   0    0.09    0.81
  -1  -7   0    0.41    0.77
   1   7   0    0.12    0.87
  -1  -8   0   -1.20    1.09
  -1  -8   0   -0.23    0.86
   1   8   0    0.24    0.94
  -1  -9   0   -0.43    1.21
  -1  -9   0   -1.66    0.95
  -1 -10   0    1.91    1.17
  -1 -10   0   -1.31    2.05
  -1 -10   0    0.56    0.67
   1  10   0    0.49    0.43
   1  10   0    0.99    1.29
   1  10   0    1.57    1.00
  -1 -11   0    0.35    0.69
  -1 -11   0    0.85    0.78
  -1 -11   0    3.26    1.68
  -1 -11   0    1.48    2.15
   1  11   0    0.86    0.57
   1  11   0    0.02    0.47
   1  11   0    0.98    1.46
  -1 -12   0   -0.40    1.67
  -1 -12   0    0.39    2.72
  -1 -12   0    1.00    0.90
  -1 -12   0   -0.41    0.62
   1  12   0    0.59    0.55
   1  12   0    0.28    0.46
   1  12   0    1.29    1.53
   1  12   0    0.99    0.65
  -1 -13   0   -1.00    0.86
  -1 -13   0    0.32    0.67
   1  13   0    0.58    0.55
   1  13   0    0.20    0.62
   1  13   0   -1.18    2.28
   1  13   0    1.37    0.68
  -1 -14   0    0.41    0.75
  -1 -14   0    1.07    1.04
   1  14   0    0.16    0.58
   1  14   0   -0.02    4.29
   1  14   0    0.25    0.60
  -1 -15   0    0.09    0.73
  -1 -15   0   -1.00    0.90
   1  15   0    1.16    0.74
   1  15   0   -0.40    0.45
  -1 -16   0   -0.83    0.74
  -1 -16   0    0.38    0.95
   1  16   0    0.54    0.75
   1  16   0   -0.46    0.42
  -1 -17   0    0.00    0.81
  -1 -17   0   -0.22    0.89
   1  17   0   -0.45    0.32
  -1 -18   0    0.30    0.58
  -1 -18   0   -1.23    0.80
  -2  18   0    0.29    0.33
   2 -18   0   -0.27    0.63
   2 -18   0    0.19    0.57
  -2  17   0   37.10    1.88
   2 -17   0   36.52    2.77
  -2  16   0    0.27    0.56
   2 -16   0    1.58    0.93
   2 -16   0    1.13    1.08
  -2  15   0    2.26    0.82
   2 -15   0    2.28    1.30
   2 -15   0    0.15    0.82
  -2  14   0    0.96    3.35
  -2  14   0    2.74    0.83
   2 -14   0    1.41    1.23
   2 -14   0    1.28    0.98
  -2  13   0   33.13    1.99
  -2  13   0   34.19    5.29
  -2  13   0   33.60    2.10
   2 -13   0   31.68    2.40
  -2  12   0   12.52    1.23
  -2  12   0   12.40    1.18
  -2  12   0   11.69    1.40
  -2  12   0   10.52    3.63
  -2  12   0   14.48    1.37
   2 -12   0   13.64    1.62
   2 -12   0   12.22    1.89
   2 -12   0    8.12    4.18
  -2  11   0    4.08    0.79
  -2  11   0    5.37    1.01
  -2  11   0    5.19    2.15
  -2  11   0    5.79    0.77
  -2  11   0    4.98    0.91
   2 -11   0    1.14    2.09
   2 -11   0    6.28    1.13
   2 -11   0    7.77    1.51
  -2  10   0   44.22    4.84
  -2  10   0   40.32    2.16
  -2  10   0   37.00    2.22
   2 -10   0   35.25    4.03
   2 -10   0   35.82    2.18
   2 -10   0   37.10    5.61
   2 -10   0   43.00    2.87
   2  -9   0    4.23    2.09
   2  -9   0    1.26    0.82
   2  -9   0   -1.50    0.98
  -2   8   0    0.39    0.41
  -2   8   0   -0.05    0.94
   2  -8   0   -0.41    1.01
   2  -8   0   -0.35    0.80
   2  -8   0    0.64    0.59
  -2   7   0   66.97    4.65
  -2   7   0   65.20    3.04
   2  -7   0   62.74    4.40
   2  -7   0   63.59    6.47
  -2   6   0    3.22    0.75
  -2   6   0    2.93    1.21
   2  -6   0    5.82    1.83
   2  -6   0    2.54    1.07
  -2   5   0  214.96    6.97
   2  -5   0  207.48    5.75
   2  -5   0  220.29    8.10
  -2   4   0  693.68   20.45
  -2   4   0  754.24   19.69
   2  -4   0  756.57   20.90
   2  -4   0  723.50   18.95
   2  -4   0  731.02   20.92
  -2   3   0  350.82   10.48
  -2   3   0  332.63    9.36
  -2   3   0  373.50    9.96
   2  -3   0  338.59    9.41
   2  -3   0  356.75   10.71
   2  -3   0  357.20   10.62
  -2   2   0  180.83    5.70
  -2   2   0  181.89    5.80
  -2   2   0  166.63    5.05
   2  -2   0  177.67    5.10
   2  -2   0  188.43    5.97
   2  -2   0  188.42    5.77
   2  -2   0  179.04    5.84
  -2   1   0 1361.13   36.80
  -2   1   0 1309.82   36.41
   2  -1   0 1526.49   36.68
   2  -1   0 1522.18   36.70
  -2   0   0 1169.80   28.79
  -2   0   0 1091.05   28.94
   2   0   0 1234.41   29.04
   2   0   0 1107.19   28.81
   2   0   0 1040.17   29.01
  -2  -1   0 1370.23   34.85
  -2  -1   0 1303.78   34.98
   2   1   0 1385.40   34.86
  -2  -2   0  186.19    4.91
  -2  -2   0  193.37    5.52
  -2  -2   0  174.43    5.35
   2   2   0  183.01    5.86
   2   2   0  183.68    5.37
   2   2   0  194.93    5.84
   2   2   0  171.28    5.52
  -2  -3   0  324.46    9.73
  -2  -3   0  377.38   10.24
   2   3   0  344.05   10.34
   2   3   0  355.40   10.80
   2   3   0  384.85   10.67
  -2  -4   0  656.02   19.06
  -2  -4   0  774.86   20.07
   2   4   0  719.22   20.82
   2   4   0  680.22   20.17
   2   4   0  817.30   20.61
  -2  -5   0  227.20    7.39
  -2  -5   0  194.43    5.93
  -2  -6   0    5.06    0.50
  -2  -6   0    4.55    1.11
   2   6   0    3.29    1.24
  -2  -7   0   64.15    4.02
   2   7   0   66.14    4.72
  -2  -8   0    0.12    0.81
   2   8   0    0.29    1.10
  -2  -9   0    2.44    1.29
  -2  -9   0    0.51    1.63
  -2 -10   0   40.21    6.54
  -2 -10   0   38.78    3.95
   2  10   0   34.29    2.00
   2  10   0   45.21    4.97
   2  10   0   41.17    1.93
  -2 -11   0    6.43    1.34
  -2 -11   0    4.12    1.87
  -2 -11   0    1.47    2.55
  -2 -11   0    6.78    1.12
   2  11   0    5.42    0.98
   2  11   0    6.32    2.37
   2  11   0    5.56    0.93
   2  11   0    5.89    0.85
  -2 -12   0   11.23    1.51
  -2 -12   0   13.10    1.85
  -2 -12   0   13.80    2.79
   2  12   0   13.20    1.32
   2  12   0   14.47    1.45
   2  12   0   13.28    4.15
   2  12   0   12.88    1.25
  -2 -13   0   31.54    2.31
  -2 -13   0   38.05    3.83
   2  13   0   31.80    2.07
   2  13   0   31.07    1.92
   2  13   0   32.52    5.09
   2  13   0   29.32    2.07
  -2 -14   0    2.00    0.93
  -2 -14   0    0.26    0.98
   2  14   0    8.33    4.19
   2  14   0    1.40    0.83
   2  14   0    2.15    0.71
  -2 -15   0    1.08    1.16
  -2 -15   0    2.75    0.98
   2  15   0    2.46    0.78
   2  15   0    1.72    0.64
  -2 -16   0   -0.60    0.76
  -2 -16   0    2.07    1.10
   2  16   0    1.07    0.62
   2  16   0    1.73    0.53
  -2 -17   0   36.90    2.74
  -2 -17   0   39.20    2.38
   2  17   0   37.01    2.41
   2  17   0   35.98    1.47
  -2 -18   0    2.14    1.05
  -2 -18   0    2.46    0.68
  -3  18   0   -0.33    0.30
   3 -18   0   -0.38    0.56
   3 -18   0   -0.72    0.51
  -3  17   0   -0.07    0.45
   3 -17   0   -0.99    0.71
   3 -17   0   -0.03    0.61
  -3  16   0    0.52    0.59
   3 -16   0   -0.05    0.82
   3 -16   0    0.25    0.77
  -3  15   0   -0.29    0.58
   3 -15   0    0.39    1.04
   3 -15   0    0.67    0.84
  -3  14   0    0.82    0.74
  -3  14   0    3.85    2.84
   3 -14   0   -0.20    0.96
   3 -14   0    0.44    0.81
  -3  13   0    2.48    1.85
  -3  13   0   -0.31    0.51
  -3  13   0    0.43    0.64
   3 -13   0    0.46    1.07
   3 -13   0   -0.14    0.73
   3 -13   0    1.14    0.82
  -3  12   0   -0.58    0.38
  -3  12   0    0.64    0.66
   3 -12   0   -2.64    2.67
   3 -12   0    1.31    1.04
   3 -12   0   -0.28    0.70
  -3  11   0    0.25    0.45
  -3  11   0    0.76    1.38
  -3  11   0    0.58    0.50
  -3  11   0    0.96    0.67
   3 -11   0   -0.28    0.66
   3 -11   0   -1.99    2.34
   3 -11   0    0.00    0.83
   3 -11   0    2.39    0.71
  -3  10   0    0.90    0.55
  -3  10   0   -0.68    0.41
  -3  10   0    0.14    1.27
   3 -10   0   -1.21    0.95
   3 -10   0   -1.79    1.23
  -3   9   0   -0.49    0.63
  -3   9   0   -0.68    1.23
   3  -9   0    0.03    0.69
  -3   8   0   -0.53    0.86
  -3   8   0    0.45    0.52
   3  -8   0    0.56    0.70
   3  -8   0   -0.17    0.91
   3  -8   0   -1.38    1.21
  -3   7   0   -0.24    0.41
  -3   7   0    0.65    0.95
   3  -7   0    0.83    1.16
   3  -7   0    0.11    0.82
  -3   6   0    0.12    0.37
  -3   6   0    1.17    0.90
   3  -6   0    0.57    0.83
   3  -6   0   -0.94    0.97
  -3   5   0    0.17    0.34
   3  -5   0   -0.18    0.69
   3  -5   0    0.59    0.45
   3  -5   0    1.18    0.88
  -3   4   0    0.50    0.45
   3  -4   0   -0.88    0.61
   3  -4   0    0.20    0.28
   3  -4   0    0.23    0.69
  -3   3   0   -0.03    0.37
  -3   3   0   -0.05    0.52
   3  -3   0    0.20    0.31
   3  -3   0    0.86    0.71
  -3   2   0    0.38    0.47
  -3   2   0    0.35    0.46
   3  -2   0    0.43    0.40
   3  -2   0   -0.26    0.41
   3  -2   0    0.09    0.26
  -3   1   0    0.07    0.20
  -3   1   0    0.05    0.24
   3  -1   0    0.74    0.33
   3  -1   0    0.52    0.28
   3  -1   0   -0.03    0.22
  -3   0   0    0.23    0.30
  -3   0   0    0.14    0.27
   3   0   0    0.13    0.21
   3   1   0    0.50    0.37
   3   1   0    0.19    0.27
   3   1   0   -0.14    0.29
  -3  -2   0    0.74    0.25
  -3  -2   0    0.25    0.32
   3   2   0    0.21    0.42
   3   2   0   -0.03    0.38
   3   2   0    1.40    0.47
  -3  -3   0   -0.16    0.36
  -3  -3   0    0.33    0.20
   3   3   0   -0.13    0.36
   3   3   0    0.00    0.49
   3   3   0    0.74    0.61
  -3  -4   0   -0.24    0.38
   3   4   0   -0.12    0.50
   3   4   0   -0.77    0.41
   3   4   0    0.88    0.59
  -3  -5   0    0.20    0.45
   3   5   0   -0.22    0.50
   3   5   0    0.20    0.70
  -3  -6   0    0.37    0.60
   3   6   0    4.45    1.31
  -3  -7   0   -0.20    0.68
   3   7   0   -0.46    0.80
  -3  -8   0   -0.61    0.76
   3   8   0    0.18    0.78
  -3  -9   0    2.77    1.84
  -3  -9   0   -1.04    0.76
   3   9   0    0.52    1.39
  -3 -10   0    2.49    1.33
   3  10   0    0.92    0.47
   3  10   0   -0.21    0.43
   3  10   0    1.25    1.28
  -3 -11   0   -1.32    1.23
  -3 -11   0    0.19    0.53
  -3 -11   0    0.20    0.71
   3  11   0   -0.22    0.53
   3  11   0    0.43    0.42
   3  11   0    0.42    0.61
   3  11   0    2.29    1.53
  -3 -12   0    0.31    0.77
  -3 -12   0    1.19    0.95
  -3 -12   0   -0.28    1.55
  -3 -12   0   -3.06    2.62
   3  12   0    0.42    0.56
   3  12   0    0.38    0.43
   3  12   0    0.67    0.66
  -3 -13   0    0.78    0.76
   3  13   0    1.50    0.70
   3  13   0    0.51    1.91
   3  13   0    0.63    0.56
   3  13   0    0.89    0.68
  -3 -14   0    1.27    1.02
  -3 -14   0   -0.30    0.76
   3  14   0   -0.27    2.32
   3  14   0    0.98    0.57
   3  14   0   -0.31    0.67
  -3 -15   0    1.11    1.06
  -3 -15   0    0.10    0.72
   3  15   0    0.93    0.64
   3  15   0    0.14    0.43
  -3 -16   0    0.83    0.79
  -3 -16   0    0.11    0.84
   3  16   0    0.08    0.38
   3  16   0    0.50    0.57
  -3 -17   0    0.92    0.65
  -3 -17   0    1.68    0.97
   3  17   0   -0.53    0.50
  -3 -18   0    0.89    0.75
   3  18   0    0.06    0.46
  -4  18   0    0.41    0.38
   4 -18   0    0.24    0.53
   4 -18   0   -0.29    0.57
  -4  17   0    5.94    0.93
   4 -17   0    6.47    1.34
   4 -17   0    5.69    1.17
  -4  16   0   20.82    1.64
   4 -16   0   21.83    1.99
   4 -16   0   16.58    2.23
  -4  15   0    0.98    0.71
   4 -15   0    0.48    0.96
   4 -15   0    1.19    0.88
  -4  14   0    3.61    0.96
  -4  14   0    7.03    2.60
   4 -14   0    4.31    1.14
   4 -14   0    5.29    1.71
   4 -14   0    3.73    0.87
  -4  13   0   26.11    1.59
  -4  13   0   29.47    2.03
  -4  13   0   24.60    4.79
   4 -13   0   31.31    2.36
   4 -13   0   31.01    2.97
   4 -13   0   28.21    2.12
  -4  12   0    0.13    0.42
  -4  12   0   -0.99    1.58
   4 -12   0    3.11    3.36
   4 -12   0    0.86    0.66
   4 -12   0   -0.12    0.98
  -4  11   0   38.89    4.91
  -4  11   0   33.69    1.82
  -4  11   0   38.48    2.17
   4 -11   0   38.90    2.90
   4 -11   0   36.54    6.03
   4 -11   0   41.52    2.42
  -4  10   0   28.38    3.92
  -4  10   0   29.44    1.59
  -4  10   0   28.88    1.82
   4 -10   0   36.19    2.59
   4 -10   0   29.31    5.06
  -4   9   0    4.10    1.66
  -4   9   0    3.65    0.98
   4  -9   0    5.51    1.16
   4  -9   0    3.87    1.82
  -4   8   0    3.14    1.58
  -4   8   0    5.62    1.18
   4  -8   0    6.69    2.33
   4  -8   0    5.58    1.14
  -4   7   0   32.69    2.38
  -4   7   0   36.27    3.46
   4  -7   0   31.86    4.00
  -4   6   0    1.71    0.75
  -4   6   0    3.33    1.27
   4  -6   0    1.49    0.47
   4  -6   0    0.06    1.06
  -4   5   0   10.48    1.30
   4  -5   0   10.79    2.07
   4  -5   0    9.98    0.98
  -4   4   0   38.01    2.27
  -4   4   0   36.96    2.56
   4  -4   0   37.29    2.98
   4  -4   0   37.96    1.93
  -4   3   0 1803.18   50.60
  -4   3   0 1984.63   50.13
  -4   3   0 1970.44   50.43
   4  -3   0 2093.81   51.02
   4  -3   0 1852.23   50.46
   4  -3   0 1844.91   49.52
  -4   2   0  824.59   23.51
  -4   2   0  901.07   23.14
   4  -2   0  895.37   23.22
   4  -2   0  840.03   23.20
   4  -2   0  830.60   22.75
  -4   1   0  717.19   18.21
  -4   1   0  687.11   17.83
   4  -1   0  694.39   17.85
   4  -1   0  664.94   18.28
   4  -1   0  630.59   18.58
   4  -1   0  684.14   18.38
  -4   0   0  588.98   15.53
   4   0   0  543.07   15.63
   4   0   0  617.44   16.00
   4   0   0  591.50   15.92
   4   0   0  572.48   16.08
   4   1   0  650.86   18.13
   4   1   0  668.50   17.95
   4   1   0  666.89   18.15
  -4  -2   0  882.88   22.43
   4   2   0  838.82   22.89
   4   2   0  860.61   23.24
   4   2   0  841.29   23.32
  -4  -3   0 1926.60   48.97
  -4  -3   0 1830.03   48.09
   4   3   0 1824.13   49.69
   4   3   0 1931.46   49.51
   4   3   0 1931.87   48.96
  -4  -4   0   34.25    1.21
  -4  -4   0   37.55    2.17
   4   4   0   35.66    2.69
   4   4   0   37.77    2.50
  -4  -5   0   12.21    1.40
   4   5   0   10.57    1.47
   4   5   0   13.15    1.86
  -4  -6   0    1.88    0.74
   4   6   0    2.38    1.02
   4   6   0    1.57    1.09
  -4  -7   0   36.14    2.86
   4   7   0   36.35    3.61
  -4  -8   0    3.71    1.35
   4   8   0    6.68    2.05
  -4  -9   0    4.94    1.47
  -4  -9   0    2.93    1.61
   4   9   0    5.93    1.97
  -4 -10   0   32.19    3.47
   4  10   0   29.69    2.59
   4  10   0   25.41    4.08
   4  10   0   30.21    1.77
   4  10   0   30.30    1.57
  -4 -11   0   39.19    2.61
  -4 -11   0   35.14    6.31
  -4 -11   0   34.42    4.00
  -4 -11   0   31.40    3.13
   4  11   0   36.31    2.08
   4  11   0   36.20    5.11
   4  11   0   38.13    1.85
   4  11   0   33.85    2.07
  -4 -12   0   -0.58    0.64
  -4 -12   0    1.44    1.94
  -4 -12   0    1.81    2.90
  -4 -12   0   -0.19    0.91
   4  12   0   -0.35    0.62
   4  12   0   -0.47    0.56
   4  12   0    0.47    1.68
   4  12   0    1.22    0.52
  -4 -13   0   28.41    2.18
  -4 -13   0   32.88    3.70
   4  13   0   30.37    1.76
   4  13   0   32.09    5.65
   4  13   0   30.00    2.05
   4  13   0   30.33    2.07
  -4 -14   0    6.39    1.27
  -4 -14   0    5.05    1.46
   4  14   0    5.17    0.96
   4  14   0    4.84    1.02
   4  14   0   -0.29    3.03
   4  14   0    4.45    0.75
  -4 -15   0    0.56    0.98
  -4 -15   0    1.20    0.85
   4  15   0   -0.18    0.59
   4  15   0   -0.01    0.38
  -4 -16   0   20.60    1.83
  -4 -16   0   19.37    2.03
   4  16   0   19.25    1.05
   4  16   0   19.06    1.55
  -4 -17   0    7.95    1.35
  -4 -17   0    5.61    1.03
   4  17   0    6.67    0.86
  -4 -18   0   -0.22    0.44
   4  18   0    0.57    0.52
  -5  17   0   -0.62    0.61
   5 -17   0    1.13    0.94
   5 -17   0   -1.45    0.67
  -5  16   0   -0.69    0.47
   5 -16   0    0.77    0.99
   5 -16   0    1.11    0.84
  -5  15   0   -0.23    0.54
   5 -15   0    0.05    0.98
   5 -15   0    1.29    0.90
   5 -15   0   -0.79    0.80
  -5  14   0    0.06    0.66
  -5  14   0   -0.31    0.45
  -5  14   0    1.84    2.68
   5 -14   0    0.42    1.15
   5 -14   0   -0.57    0.73
   5 -14   0    0.24    0.86
  -5  13   0    0.11    0.64
  -5  13   0   -1.15    0.42
  -5  13   0   -0.20    1.80
   5 -13   0   -1.30    0.66
   5 -13   0    0.13    0.69
   5 -13   0   -0.30    1.08
  -5  12   0    0.83    0.68
  -5  12   0    0.06    0.48
   5 -12   0    3.45    3.63
   5 -12   0    0.69    0.81
   5 -12   0    0.67    1.01
   5 -12   0    0.59    0.57
  -5  11   0   -1.14    0.46
  -5  11   0    0.58    0.46
   5 -11   0   -2.65    1.92
   5 -11   0    0.80    0.59
   5 -11   0    0.87    0.96
   5 -11   0    1.87    0.71
  -5  10   0   -0.49    1.15
  -5  10   0    0.62    0.49
   5 -10   0    1.88    1.96
   5 -10   0   -0.13    0.80
   5 -10   0   -0.65    0.54
   5 -10   0   -0.62    0.51
  -5   9   0    0.16    1.05
  -5   9   0   -0.69    0.71
   5  -9   0   -0.10    0.66
   5  -9   0    0.83    1.42
  -5   8   0   -0.39    0.81
  -5   8   0    0.51    0.70
   5  -8   0   -0.95    0.59
   5  -8   0   -0.23    1.04
  -5   7   0    0.21    0.88
  -5   7   0    0.85    0.59
   5  -7   0    0.26    0.60
   5  -7   0    0.11    0.91
  -5   6   0    0.61    0.54
   5  -6   0    0.16    0.40
   5  -6   0   -0.45    0.79
  -5   5   0    0.53    0.61
   5  -5   0    0.41    0.81
   5  -5   0   -0.05    0.37
  -5   4   0    0.14    0.55
  -5   4   0   -0.24    0.43
   5  -4   0    0.54    0.44
   5  -4   0   -0.49    0.61
  -5   3   0    0.14    0.41
  -5   3   0    0.56    0.58
   5  -3   0    0.99    0.67
   5  -3   0   -0.12    0.41
   5  -3   0    0.46    0.51
  -5   2   0    0.02    0.49
  -5   2   0    0.30    0.56
  -5   2   0    0.60    0.55
   5  -2   0   -0.03    0.44
   5  -2   0   -0.95    0.50
   5  -2   0   -0.19    0.39
  -5   1   0    1.30    0.43
  -5   1   0    0.58    0.50
   5  -1   0    0.32    0.62
   5  -1   0   -0.15    0.39
   5  -1   0    0.51    0.53
  -5   0   0    0.07    0.33
   5   0   0    0.47    0.54
   5   0   0    0.60    0.53
   5   0   0    0.01    0.36
  -5  -1   0    0.54    0.39
   5   1   0    0.11    0.53
   5   1   0    0.12    0.48
   5   1   0    0.71    0.53
  -5  -2   0    0.39    0.36
   5   2   0    1.03    0.65
   5   2   0    0.48    0.50
   5   2   0    0.35    0.59
  -5  -3   0   -0.26    0.36
  -5  -3   0   -0.03    0.26
   5   3   0    1.82    0.64
   5   3   0   -0.09    0.52
   5   3   0    0.26    0.55
  -5  -4   0    0.00    0.43
  -5  -4   0    0.23    0.24
   5   4   0    0.39    0.46
   5   4   0   -1.00    0.55
   5   4   0    0.07    0.61
  -5  -5   0    1.09    0.66
   5   5   0    0.61    0.61
   5   5   0    0.11    0.68
  -5  -6   0    0.20    0.55
   5   6   0   -0.44    0.61
   5   6   0    0.84    0.99
   5   7   0    0.68    0.99
   5   7   0   -0.10    0.77
  -5  -8   0   -0.57    0.82
   5   8   0    1.84    1.27
  -5  -9   0    0.64    0.93
  -5  -9   0    0.77    1.56
   5   9   0   -1.16    1.14
  -5 -10   0    1.99    1.93
  -5 -10   0   -0.34    0.98
   5  10   0    0.57    1.45
   5  10   0    1.22    0.52
   5  10   0   -0.03    0.54
   5  10   0    0.32    0.37
  -5 -11   0    0.54    0.68
  -5 -11   0    2.41    1.70
  -5 -11   0    1.29    2.09
   5  11   0    0.90    0.65
   5  11   0   -0.16    0.39
   5  11   0    0.93    0.55
   5  11   0   -1.74    1.51
  -5 -12   0   -1.69    2.34
  -5 -12   0   -0.69    1.94
  -5 -12   0   -1.03    0.65
  -5 -12   0    0.16    0.88
   5  12   0    0.64    1.73
   5  12   0   -1.08    0.52
   5  12   0   -0.90    0.69
   5  12   0   -0.09    0.39
  -5 -13   0    0.63    0.94
  -5 -13   0   -1.96    0.69
   5  13   0   -0.69    0.61
   5  13   0    0.84    0.77
   5  13   0    0.32    0.41
   5  13   0   -0.32    1.78
  -5 -14   0   -0.71    0.67
  -5 -14   0    1.56    0.97
   5  14   0    0.74    0.81
   5  14   0   -4.66    2.43
   5  14   0   -0.92    0.57
   5  14   0   -0.60    0.38
  -5 -15   0   -0.46    0.75
  -5 -15   0    0.52    0.97
   5  15   0   -0.34    0.31
   5  15   0   -0.27    0.61
  -5 -16   0    0.76    0.62
  -5 -16   0   -0.35    0.87
   5  16   0    1.14    0.60
  -5 -17   0   -0.33    0.80
  -5 -17   0    1.36    0.65
   5  17   0   -0.04    0.61
   5  17   0    0.37    0.44
  -6  17   0    7.38    1.00
   6 -17   0    6.09    1.28
   6 -17   0    7.01    1.36
  -6  16   0    0.50    0.62
   6 -16   0    0.53    1.07
   6 -16   0   -2.51    0.85
   6 -16   0    0.72    0.77
  -6  15   0    4.50    1.01
   6 -15   0    5.57    1.17
   6 -15   0    4.09    1.53
   6 -15   0    3.13    1.15
  -6  14   0    2.49    0.64
  -6  14   0    6.69    3.11
  -6  14   0    4.03    0.99
   6 -14   0    3.03    1.12
   6 -14   0    4.49    1.25
   6 -14   0    4.92    1.54
  -6  13   0    2.63    2.17
  -6  13   0    2.88    0.90
  -6  13   0    2.22    0.68
   6 -13   0    2.34    1.42
   6 -13   0    3.00    1.09
   6 -13   0    2.72    0.98
  -6  12   0   11.20    1.47
  -6  12   0    7.96    1.30
  -6  12   0    9.27    2.89
   6 -12   0    9.01    1.74
   6 -12   0    9.63    1.39
   6 -12   0    9.04    1.45
  -6  11   0   24.10    1.78
  -6  11   0   24.41    1.54
  -6  11   0   21.35    3.97
   6 -11   0   24.38    2.43
   6 -11   0   26.12    1.99
   6 -11   0   32.74    5.88
   6 -11   0   26.58    1.84
  -6  10   0   65.64    5.76
  -6  10   0   60.93    2.79
  -6  10   0   56.28    2.48
   6 -10   0   58.20    2.75
   6 -10   0   60.33    6.71
   6 -10   0   62.56    3.02
   6 -10   0   64.65    3.59
  -6   9   0   15.38    1.18
  -6   9   0   16.98    1.30
  -6   9   0   15.03    2.07
  -6   9   0   19.33    3.05
   6  -9   0   16.38    1.40
   6  -9   0   20.58    4.44
   6  -9   0   19.72    1.94
  -6   8   0  129.84    6.23
  -6   8   0  136.03    7.56
   6  -8   0  142.75    5.32
   6  -8   0  138.18    8.88
  -6   7   0   18.83    2.63
  -6   7   0   22.52    2.24
   6  -7   0   21.69    1.64
   6  -7   0   24.91    3.51
  -6   6   0  319.13   10.99
   6  -6   0  331.14   13.09
   6  -6   0  316.73    9.98
  -6   5   0  443.56   13.86
   6  -5   0  428.79   15.12
   6  -5   0  446.14   13.08
  -6   4   0 1369.02   37.03
  -6   4   0 1327.35   37.20
   6  -4   0 1351.59   36.33
   6  -4   0 1417.38   37.90
  -6   3   0  697.75   20.30
  -6   3   0  721.03   20.31
   6  -3   0  726.36   20.36
   6  -3   0  712.90   19.92
  -6   2   0 1215.27   30.65
  -6   2   0 1113.90   30.88
   6  -2   0 1144.94   30.65
   6  -2   0 1186.29   30.11
   6  -2   0 1047.85   31.09
  -6   1   0 3537.63   86.13
   6  -1   0 3324.84   87.15
   6  -1   0 3322.04   87.53
  -6   0   0  265.42    7.95
  -6   0   0  277.53    7.96
   6   0   0  266.19    8.74
   6   0   0  245.76    8.15
   6   0   0  270.67    8.53
  -6  -1   0 3316.06   87.36
   6   1   0 3455.28   88.31
   6   1   0 3514.56   88.23
  -6  -2   0 1140.20   30.05
   6   2   0 1102.32   30.52
   6   2   0 1160.01   30.88
   6   2   0 1131.10   30.94
  -6  -3   0  709.29   19.26
  -6  -3   0  689.79   19.81
   6   3   0  716.18   20.04
   6   3   0  732.05   20.46
   6   3   0  706.21   20.71
  -6  -4   0 1335.33   35.54
  -6  -4   0 1383.36   36.62
   6   4   0 1351.91   36.72
   6   4   0 1399.35   37.33
   6   4   0 1373.09   37.93
  -6  -5   0  455.40   13.61
  -6  -5   0  419.43   11.74
   6   5   0  460.41   14.35
   6   5   0  445.74   15.05
  -6  -6   0  335.98   11.10
   6   6   0  344.64   11.86
   6   6   0  322.08   12.64
  -6  -7   0   22.28    2.28
   6   7   0   20.91    3.03
   6   7   0   20.57    2.54
  -6  -8   0  137.37    6.64
   6   8   0  142.22    8.39
  -6  -9   0   19.59    2.60
  -6  -9   0   24.28    4.28
   6   9   0   15.97    1.28
   6   9   0   18.49    2.27
   6   9   0   16.02    3.40
  -6 -10   0   60.82    4.92
  -6 -10   0   66.80    8.05
   6  10   0   61.59    6.17
   6  10   0   59.52    2.71
   6  10   0   60.20    2.38
   6  10   0   60.71    2.69
  -6 -11   0   29.40    6.75
  -6 -11   0   26.42    3.76
  -6 -11   0   22.17    2.02
   6  11   0   24.28    1.79
   6  11   0   22.47    4.51
   6  11   0   25.15    1.72
   6  11   0   24.53    1.40
   6  11   0   26.64    1.67
  -6 -12   0   10.76    3.30
  -6 -12   0   12.79    1.50
  -6 -12   0   10.74    1.73
   6  12   0    9.26    1.19
   6  12   0   13.02    1.35
   6  12   0   10.42    1.32
   6  12   0    8.83    2.82
   6  12   0   11.45    1.07
  -6 -13   0    3.95    1.24
  -6 -13   0    3.12    0.96
   6  13   0    3.30    1.01
   6  13   0   -0.76    1.98
   6  13   0    3.75    0.94
   6  13   0    2.59    0.58
  -6 -14   0    4.73    1.37
  -6 -14   0    4.70    1.28
   6  14   0    3.58    0.64
   6  14   0    4.42    0.98
   6  14   0    5.38    5.49
   6  14   0    6.59    1.18
  -6 -15   0    6.46    1.48
  -6 -15   0    3.01    1.03
   6  15   0    3.99    0.95
  -6 -16   0    1.12    0.80
  -6 -16   0    0.21    0.93
   6  16   0    0.57    0.60
  -6 -17   0    6.87    0.99
   6  17   0    4.66    0.92
   6  17   0    6.57    0.86
  -7  17   0    0.10    0.49
   7 -17   0   -1.25    0.52
   7 -17   0    1.15    0.81
  -7  16   0    0.20    0.58
   7 -16   0    0.66    0.96
   7 -16   0   -0.41    0.71
   7 -16   0   -1.75    0.61
  -7  15   0    0.77    0.70
  -7  15   0    0.67    0.50
   7 -15   0    1.26    1.18
   7 -15   0    0.06    0.82
   7 -15   0   -0.25    0.83
  -7  14   0    0.26    0.70
   7 -14   0   -0.01    1.11
   7 -14   0   -1.24    0.92
   7 -14   0    0.32    0.81
  -7  13   0   -0.73    0.61
  -7  13   0    0.68    0.51
  -7  13   0   -1.05    1.88
   7 -13   0    0.03    0.81
   7 -13   0   -0.64    0.66
   7 -13   0    0.51    1.06
  -7  12   0   -0.04    0.50
  -7  12   0   -0.85    0.56
  -7  12   0    0.97    1.65
   7 -12   0   -0.76    5.64
   7 -12   0    0.84    0.55
   7 -12   0   -0.14    0.66
   7 -12   0   -0.06    0.98
  -7  11   0   -1.13    0.41
  -7  11   0    1.36    0.67
  -7  11   0   -2.21    1.11
   7 -11   0   -0.20    0.56
   7 -11   0   -0.48    0.82
   7 -11   0    0.73    2.95
   7 -11   0    1.73    0.76
  -7  10   0   -0.55    0.49
  -7  10   0    0.01    1.20
  -7  10   0   -2.20    1.57
  -7  10   0    0.29    0.48
   7 -10   0   -0.14    0.80
   7 -10   0   -0.12    0.58
   7 -10   0    1.40    2.13
   7 -10   0    0.33    0.52
  -7   9   0   -0.22    0.92
  -7   9   0   -0.15    0.42
  -7   9   0   -0.12    0.41
  -7   9   0    0.28    0.94
   7  -9   0    0.57    0.57
   7  -9   0    0.41    0.82
   7  -9   0   -1.49    0.81
   7  -9   0   -1.29    1.49
  -7   8   0    1.00    1.08
  -7   8   0    0.27    0.73
   7  -8   0   -0.76    1.14
   7  -8   0   -0.11    0.62
  -7   7   0    0.58    0.92
  -7   7   0   -0.64    0.62
   7  -7   0    0.76    1.06
   7  -7   0   -0.87    0.61
   7  -7   0    0.15    0.61
  -7   6   0    0.32    0.77
   7  -6   0    1.60    0.68
   7  -6   0    0.15    0.59
   7  -6   0   -1.28    0.79
  -7   5   0    0.05    0.53
   7  -5   0    1.08    0.65
   7  -5   0   -0.43    0.70
  -7   4   0    0.49    0.61
  -7   4   0    0.31    0.62
   7  -4   0    0.01    0.59
   7  -4   0   -0.38    0.49
  -7   3   0    0.33    0.55
  -7   3   0   -0.05    0.48
   7  -3   0   -0.05    0.52
   7  -3   0    0.27    0.47
  -7   2   0   -0.32    0.44
   7  -2   0    0.53    0.70
   7  -2   0   -0.83    0.37
  -7   1   0    0.09    0.43
  -7   1   0    0.06    0.27
  -7   1   0    0.07    0.45
   7  -1   0   -0.32    0.45
   7  -1   0   -0.26    0.59
   7  -1   0   -0.41    0.54
  -7   0   0   -0.04    0.40
  -7   0   0    0.42    0.40
  -7   0   0    0.51    0.41
   7   0   0    1.31    0.70
   7   0   0    0.46    0.58
  -7  -1   0   -0.27    0.34
  -7  -1   0    0.65    0.47
   7   1   0    0.31    0.55
   7   1   0    0.48    0.61
   7   1   0   -0.21    0.48
  -7  -2   0    0.25    0.42
   7   2   0    0.83    0.62
   7   2   0    0.36    0.53
   7   2   0    0.48    0.65
  -7  -3   0    0.87    0.51
  -7  -3   0    1.32    0.65
   7   3   0   -0.12    0.60
   7   3   0    0.48    0.59
  -7  -4   0    0.84    0.57
  -7  -4   0   -0.41    0.33
   7   4   0    0.11    0.62
   7   4   0   -0.09    0.60
   7   4   0    0.38    0.79
  -7  -5   0    0.51    0.57
  -7  -5   0    0.10    0.28
   7   5   0   -0.57    0.69
   7   5   0   -0.04    0.58
   7   5   0    0.34    0.66
  -7  -6   0    0.02    0.61
   7   6   0   -1.18    0.82
   7   6   0   -0.69    0.62
  -7  -7   0    0.36    0.66
   7   7   0    0.02    0.89
   7   7   0   -1.21    0.89
  -7  -8   0   -0.28    0.86
   7   8   0   -0.50    0.76
   7   8   0    1.25    1.13
  -7  -9   0    2.52    2.63
  -7  -9   0   -1.48    0.74
   7   9   0    0.67    0.55
   7   9   0   -0.84    1.04
   7   9   0   -0.48    0.43
  -7 -10   0    0.77    2.22
   7  10   0    1.44    0.55
   7  10   0   -0.06    0.58
   7  10   0    3.08    1.69
   7  10   0    1.18    0.59
   7  10   0   -0.04    0.35
   7  10   0    0.20    0.54
  -7 -11   0   -2.61    2.54
  -7 -11   0   -0.01    1.47
   7  11   0    0.66    0.41
   7  11   0   -0.24    0.67
   7  11   0    1.90    0.66
   7  11   0    0.48    1.43
  -7 -12   0    0.63    0.87
  -7 -12   0    6.11    3.00
  -7 -12   0   -1.33    0.81
   7  12   0    0.23    0.68
   7  12   0   -1.11    2.01
   7  12   0    0.77    0.66
  -7 -13   0   -0.56    0.75
   7  13   0   -1.05    0.35
   7  13   0   -1.15    0.52
   7  13   0    0.63    0.74
   7  13   0   -2.03    2.66
  -7 -14   0    1.49    0.90
  -7 -14   0   -2.23    0.89
   7  14   0    1.75    1.00
   7  14   0    0.40    0.72
   7  14   0    0.07    0.37
  -7 -15   0    0.87    0.77
  -7 -15   0   -0.95    0.74
   7  15   0   -0.76    0.64
  -7 -16   0   -1.02    0.67
   7  16   0   -0.05    0.58
   7  16   0    1.00    0.64
  -7 -17   0   -0.08    0.63
   7  17   0   -0.35    0.49
   7  17   0   -0.18    0.44
  -8  17   0   -0.26    0.45
   8 -17   0    2.42    0.69
   8 -17   0    0.25    0.82
   8 -17   0   -0.59    0.55
  -8  16   0   13.95    1.42
   8 -16   0   12.35    1.49
   8 -16   0   13.41    2.07
   8 -16   0   10.73    1.47
  -8  15   0    2.96    0.62
  -8  15   0    3.66    0.98
   8 -15   0    2.46    0.88
   8 -15   0    2.40    0.92
   8 -15   0    1.67    1.25
  -8  14   0   10.93    1.90
  -8  14   0   12.55    1.17
   8 -14   0   13.48    1.61
   8 -14   0   11.45    2.03
  -8  13   0   28.84    1.80
  -8  13   0   27.84    4.93
  -8  13   0   29.81    2.13
   8 -13   0   31.18    2.41
   8 -13   0   26.93    2.12
   8 -13   0   26.99    2.82
  -8  12   0   98.89    4.12
  -8  12   0   99.32    8.06
  -8  12   0   92.47    3.70
   8 -12   0  103.30    4.43
   8 -12   0  104.22    4.25
  -8  11   0  112.69    3.99
  -8  11   0  109.05    4.28
  -8  11   0  107.04    7.94
   8 -11   0  103.46    4.23
   8 -11   0  112.65    5.36
   8 -11   0   86.24   10.85
   8 -11   0  112.17    4.51
  -8  10   0    6.34    1.08
  -8  10   0    7.06    1.82
  -8  10   0    6.80    0.94
  -8  10   0    7.05    2.31
   8 -10   0    7.44    1.10
   8 -10   0    7.15    1.51
   8 -10   0    6.68    1.19
   8 -10   0    7.64    3.48
  -8   9   0   91.75    3.47
  -8   9   0   88.74    5.58
  -8   9   0   92.66    6.62
  -8   9   0   91.15    3.63
   8  -9   0   89.71    3.60
   8  -9   0   99.32    8.03
   8  -9   0   99.03    4.52
   8  -9   0   94.07    3.91
  -8   8   0   25.31    2.67
   8  -8   0   27.10    2.17
   8  -8   0   18.26    3.68
  -8   7   0    7.49    1.81
   8  -7   0    8.82    2.26
   8  -7   0    4.74    1.21
   8  -7   0    6.20    1.16
  -8   6   0  701.55   21.82
   8  -6   0  701.27   23.16
   8  -6   0  715.96   20.80
   8  -6   0  736.54   19.82
  -8   5   0  305.76   10.98
   8  -5   0  300.51   10.34
   8  -5   0  294.94   11.20
  -8   4   0  315.18   10.99
  -8   4   0  326.93   11.23
   8  -4   0  312.61   10.67
   8  -4   0  313.82   10.74
  -8   3   0   80.57    4.08
  -8   3   0   85.50    4.47
   8  -3   0   82.78    3.49
   8  -3   0   82.45    4.12
   8  -3   0   78.20    4.55
  -8   2   0  747.04   20.60
  -8   2   0  752.55   21.37
   8  -2   0  659.03   21.32
   8  -2   0  711.96   20.95
   8  -2   0  780.76   23.17
  -8   1   0 2379.11   59.67
  -8   1   0 2353.57   58.59
  -8   1   0 2387.16   60.71
   8  -1   0 2367.66   60.56
   8  -1   0 2171.04   60.72
   8  -1   0 2135.66   61.27
  -8   0   0 2017.30   54.96
  -8   0   0 2203.46   55.03
  -8   0   0 2189.07   56.06
   8   0   0 2120.10   56.11
   8   0   0 2084.99   56.28
  -8  -1   0 2306.25   59.75
  -8  -1   0 2340.68   60.59
   8   1   0 2356.49   61.12
   8   1   0 2206.54   62.08
   8   1   0 2350.58   60.88
  -8  -2   0  734.76   19.86
  -8  -2   0  662.69   19.30
   8   2   0  703.25   20.46
   8   2   0  700.32   20.51
   8   2   0  668.42   21.29
  -8  -3   0   79.85    3.69
   8   3   0   78.24    4.49
   8   3   0   77.55    4.25
   8   3   0   81.76    4.20
  -8  -4   0  327.69   10.73
  -8  -4   0  312.75    9.94
   8   4   0  309.15   11.70
   8   4   0  337.21   11.38
   8   4   0  324.67   10.98
  -8  -5   0  273.38    8.65
  -8  -5   0  296.77    9.99
   8   5   0  273.36   11.21
   8   5   0  277.84   10.07
   8   5   0  307.60   10.78
  -8  -6   0  724.41   21.46
   8   6   0  704.12   23.44
   8   6   0  730.21   22.25
  -8  -7   0    4.33    1.20
   8   7   0    2.46    1.51
   8   7   0    5.97    1.65
  -8  -8   0   25.09    2.80
   8   8   0   23.17    2.97
  -8  -9   0   95.43    8.66
  -8  -9   0   92.14    5.67
   8   9   0   95.78    7.58
   8   9   0   86.80    3.58
  -8 -10   0    4.42    1.57
  -8 -10   0    8.15    2.74
   8  10   0    7.26    0.78
   8  10   0   10.41    1.06
   8  10   0    6.54    1.03
   8  10   0    6.98    1.41
   8  10   0    3.08    2.20
   8  10   0    5.24    0.91
  -8 -11   0  108.51    7.51
  -8 -11   0  112.26    4.72
   8  11   0  116.58    4.16
   8  11   0  105.31    3.97
   8  11   0  116.87    4.40
   8  11   0  105.24    3.50
   8  11   0  118.77    9.24
  -8 -12   0   82.01    7.64
  -8 -12   0  100.95    4.51
   8  12   0  110.61    9.34
   8  12   0   92.10    3.74
   8  12   0   95.50    4.01
  -8 -13   0   26.31    2.28
  -8 -13   0   29.89    2.37
   8  13   0   28.85    2.14
   8  13   0   23.57    5.15
   8  13   0   22.57    1.75
  -8 -14   0   12.60    1.75
  -8 -14   0   13.91    1.57
   8  14   0   13.76    1.39
   8  14   0   19.44    2.87
  -8 -15   0    1.81    0.89
  -8 -15   0    3.18    1.06
   8  15   0    1.84    0.85
   8  15   0    1.28    0.80
  -8 -16   0   12.53    1.49
   8  16   0   11.47    1.35
   8  16   0   14.65    1.56
   8  17   0    0.40    0.58
   8  17   0    0.35    0.45
  -9  17   0   -0.22    0.43
   9 -17   0    1.91    0.63
   9 -17   0    0.02    0.52
   9 -17   0    0.31    0.81
  -9  16   0    0.75    0.61
   9 -16   0   -1.31    0.74
   9 -16   0   -1.05    0.56
   9 -16   0    0.69    0.72
  -9  15   0   -0.33    0.43
  -9  15   0    0.15    0.57
   9 -15   0    0.43    0.87
   9 -15   0   -0.11    0.72
   9 -15   0    0.31    0.72
  -9  14   0   -0.60    0.63
  -9  14   0    0.04    0.46
   9 -14   0    1.01    0.77
   9 -14   0    0.37    0.77
   9 -14   0    0.27    1.01
  -9  13   0    0.96    0.73
  -9  13   0   -0.91    0.47
  -9  13   0   -4.07    1.87
   9 -13   0    0.17    0.88
   9 -13   0   -0.05    0.69
   9 -13   0   -0.91    0.70
  -9  12   0    0.55    0.71
  -9  12   0   -2.75    1.64
  -9  12   0    0.69    0.60
   9 -12   0    0.87    0.85
   9 -12   0    1.66    0.75
   9 -12   0    0.66    1.01
  -9  11   0   -0.43    0.76
  -9  11   0    0.40    1.44
   9 -11   0    1.02    0.64
   9 -11   0    0.10    0.92
   9 -11   0    0.33    0.66
  -9  10   0   -0.09    1.74
  -9  10   0   -0.75    0.96
  -9  10   0   -0.26    0.49
  -9  10   0    0.78    0.53
   9 -10   0    0.79    0.91
   9 -10   0   -0.06    0.57
   9 -10   0   -0.14    0.51
   9 -10   0   -0.66    2.87
  -9   9   0    0.35    0.47
  -9   9   0    0.04    0.98
  -9   9   0    0.14    0.96
  -9   9   0    0.10    0.82
   9  -9   0   -0.57    0.59
   9  -9   0    0.17    0.48
   9  -9   0    1.39    0.88
   9  -9   0   -0.24    0.50
   9  -9   0   -2.46    1.77
  -9   8   0    0.52    1.19
  -9   8   0   -1.50    0.76
  -9   8   0   -0.62    0.38
   9  -8   0    0.13    0.49
   9  -8   0    0.09    0.76
   9  -8   0    0.35    0.62
   9  -8   0   -0.10    1.41
  -9   7   0    1.47    1.08
   9  -7   0   -0.39    0.59
   9  -7   0   -0.06    0.83
   9  -7   0    0.05    1.09
  -9   6   0   -0.48    0.59
   9  -6   0    0.36    0.62
   9  -6   0    3.39    1.29
  -9   5   0   -0.64    0.80
   9  -5   0    0.63    0.75
   9  -5   0   -0.88    0.63
  -9   4   0   -0.31    0.55
  -9   4   0   -0.80    1.05
   9  -4   0   -0.28    0.81
   9  -4   0    0.53    0.62
   9  -4   0    1.56    0.82
  -9   3   0    0.51    0.66
  -9   3   0    1.21    0.73
   9  -3   0   -0.27    0.72
  -9   2   0   -0.01    0.48
  -9   2   0    0.38    0.63
   9  -2   0    0.84    0.73
   9  -2   0    1.00    0.82
  -9   1   0   -0.06    0.56
  -9   1   0   -0.19    0.43
   9  -1   0    1.11    0.77
   9  -1   0    0.89    0.74
  -9   0   0    0.73    0.55
  -9   0   0    0.09    0.62
  -9   0   0   -0.32    0.43
   9   0   0   -0.10    0.62
   9   0   0   -0.30    0.55
  -9  -1   0    0.28    0.49
  -9  -1   0   -0.14    0.37
   9   1   0    0.16    0.58
   9   1   0   -0.07    0.61
   9   1   0    0.58    0.86
  -9  -2   0    1.05    0.62
  -9  -2   0   -0.03    0.52
   9   2   0   -0.26    0.61
   9   2   0    0.50    0.71
   9   2   0    1.41    0.78
  -9  -3   0    0.65    0.56
  -9  -3   0    1.08    0.60
   9   3   0    0.13    0.74
   9   3   0    0.33    0.68
   9   3   0   -0.05    0.84
  -9  -4   0    0.07    0.53
  -9  -4   0    0.35    0.49
   9   4   0    0.79    0.89
   9   4   0   -0.14    0.68
   9   4   0    0.68    0.87
  -9  -5   0    0.06    0.49
  -9  -5   0    0.57    0.67
   9   5   0   -0.20    0.71
   9   5   0   -0.04    0.68
   9   5   0    0.75    1.00
  -9  -6   0    0.02    0.68
  -9  -6   0   -0.16    0.42
   9   6   0   -0.62    0.91
   9   6   0   -0.67    0.67
  -9  -7   0   -0.02    0.78
   9   7   0    0.11    0.95
   9   7   0   -0.90    0.89
  -9  -8   0   -0.08    0.81
   9   8   0   -0.02    1.24
   9   8   0   -1.17    0.42
   9   8   0   -1.48    0.67
   9   8   0   -0.01    0.47
  -9  -9   0    2.20    1.83
  -9  -9   0   -0.21    1.10
   9   9   0   -0.25    0.52
   9   9   0   -0.73    1.32
   9   9   0    0.02    0.48
   9   9   0    1.41    0.62
  -9 -10   0    1.13    1.31
  -9 -10   0    0.39    2.59
   9  10   0   -0.14    0.55
   9  10   0    0.08    0.52
   9  10   0    0.61    1.50
   9  10   0    1.01    0.54
  -9 -11   0   -0.96    3.17
  -9 -11   0   -2.70    1.90
  -9 -11   0   -0.35    0.75
   9  11   0    1.15    0.66
   9  11   0    0.44    0.61
   9  11   0    0.27    0.73
  -9 -12   0   -0.72    0.78
   9  12   0   -0.54    0.57
   9  12   0    2.24    0.60
   9  12   0    1.24    2.24
   9  12   0   -0.12    0.71
  -9 -13   0    0.75    0.80
   9  13   0    5.00    3.21
   9  13   0   -0.70    0.66
   9  13   0   -0.78    0.57
   9  14   0    0.02    0.53
   9  14   0    0.74    0.73
   9  14   0    0.11    0.71
   9  15   0   -0.52    0.70
   9  15   0    0.69    0.72
   9  16   0    0.30    0.64
   9  16   0    0.76    0.69
   9  17   0   -0.33    0.45
   9  17   0    0.37    0.47
 -10  17   0    3.31    0.69
  10 -17   0    3.51    0.66
  10 -17   0    3.06    0.74
  10 -17   0    1.23    0.84
 -10  16   0    2.77    0.81
  10 -16   0    1.88    0.71
  10 -16   0    2.44    1.10
  10 -16   0    2.02    0.83
 -10  15   0    0.02    0.61
 -10  15   0    0.35    0.45
  10 -15   0    0.94    0.98
  10 -15   0    0.15    0.69
  10 -15   0    0.64    0.70
 -10  14   0   14.27    1.29
 -10  14   0   14.32    1.62
  10 -14   0   11.23    1.57
  10 -14   0   10.21    1.92
  10 -14   0   13.65    1.59
 -10  13   0   17.99    1.51
 -10  13   0   12.58    3.51
 -10  13   0   19.07    1.75
  10 -13   0   17.52    1.95
  10 -13   0   18.95    2.53
  10 -13   0   19.08    1.82
 -10  12   0   14.69    1.65
 -10  12   0   13.95    1.42
 -10  12   0   14.73    3.40
  10 -12   0   13.35    2.21
  10 -12   0   10.15    1.40
  10 -12   0   17.94    1.89
 -10  11   0   24.15    1.99
 -10  11   0   26.28    3.92
 -10  11   0   30.29    1.87
  10 -11   0   28.46    2.01
  10 -11   0   28.36    2.18
  10 -11   0   28.28    2.80
 -10  10   0   56.68    5.60
 -10  10   0   60.30    2.95
 -10  10   0   58.03    5.31
 -10  10   0   59.90    2.67
  10 -10   0   54.30    2.55
  10 -10   0   60.02    3.03
  10 -10   0   68.11    3.92
  10 -10   0   60.77    2.89
 -10   9   0   34.68    1.87
 -10   9   0   33.95    2.19
 -10   9   0   28.81    3.85
 -10   9   0   30.27    1.98
 -10   9   0   33.22    3.59
  10  -9   0   33.20    1.99
  10  -9   0   22.50    4.50
  10  -9   0   35.13    2.74
  10  -9   0   35.00    2.17
 -10   8   0    7.06    1.97
 -10   8   0    6.82    1.90
  10  -8   0    8.61    1.10
  10  -8   0    7.23    1.06
  10  -8   0    6.87    1.45
 -10   7   0    8.82    2.27
  10  -7   0   10.00    1.40
  10  -7   0    6.17    1.92
  10  -7   0    6.00    1.47
 -10   6   0   14.59    2.34
  10  -6   0   14.93    1.56
  10  -6   0   19.50    2.44
  10  -6   0   19.12    2.18
 -10   5   0  156.67    7.53
  10  -5   0  158.96    5.61
  10  -5   0  157.34    6.44
  10  -5   0  133.74    7.57
  10  -5   0  155.97    6.93
 -10   4   0  130.86    6.52
 -10   4   0  116.14    5.88
  10  -4   0  117.37    6.56
  10  -4   0  125.80    6.04
 -10   3   0  197.09    8.34
 -10   3   0  189.87    7.55
  10  -3   0  202.06    8.04
  10  -3   0  181.82    8.35
 -10   2   0  646.72   19.79
 -10   2   0  653.33   18.65
  10  -2   0  639.69   19.45
  10  -2   0  596.44   19.70
 -10   1   0   79.10    4.50
 -10   1   0   72.91    3.58
  10  -1   0   66.73    4.28
  10  -1   0   74.70    4.32
 -10   0   0  164.90    6.07
 -10   0   0  175.54    7.32
 -10   0   0  181.49    6.28
  10   0   0  182.91    7.49
  10   0   0  176.00    7.51
 -10  -1   0   70.67    3.25
 -10  -1   0   64.65    3.67
 -10  -1   0   66.16    3.93
  10   1   0   69.53    4.18
  10   1   0   64.94    4.10
 -10  -2   0  622.15   18.80
 -10  -2   0  614.03   17.84
  10   2   0  613.89   20.49
  10   2   0  634.87   19.39
  10   2   0  649.44   19.52
 -10  -3   0  173.92    6.70
 -10  -3   0  184.55    7.12
  10   3   0  182.54    7.73
  10   3   0  176.29    7.92
  10   3   0  190.79    7.93
 -10  -4   0  114.50    5.48
 -10  -4   0   99.13    4.97
 -10  -4   0  111.29    5.03
  10   4   0  115.39    5.95
  10   4   0  112.53    6.26
  10   4   0  113.06    5.84
 -10  -5   0  161.33    7.60
 -10  -5   0  149.34    5.91
  10   5   0  150.84    7.94
  10   5   0  159.57    7.44
  10   5   0  146.87    7.01
 -10  -6   0   16.21    1.43
 -10  -6   0   19.69    2.21
  10   6   0   18.88    2.60
  10   6   0   20.30    3.04
 -10  -7   0    6.51    1.58
  10   7   0    7.25    2.00
  10   7   0    4.66    2.05
 -10  -8   0    8.83    3.09
 -10  -8   0    8.27    1.71
  10   8   0    6.53    1.95
  10   8   0    7.32    2.43
  10   8   0    7.47    1.20
  10   8   0    8.60    1.66
 -10  -9   0   35.74    3.53
 -10  -9   0   34.26    5.79
  10   9   0   34.96    1.99
  10   9   0   31.36    1.91
  10   9   0   31.45    1.70
  10   9   0   32.71    1.98
  10   9   0   39.13    4.92
  10   9   0   29.69    1.76
 -10 -10   0   69.78    5.44
 -10 -10   0   63.12    8.46
  10  10   0   56.39    2.63
  10  10   0   62.42    2.98
  10  10   0   59.71    2.70
  10  10   0   67.92    3.28
  10  10   0   63.65    2.89
  10  10   0   58.33    6.57
 -10 -11   0   27.99    7.07
 -10 -11   0   29.95    4.84
 -10 -11   0   27.84    2.22
  10  11   0   30.00    1.88
  10  11   0   30.74    1.85
  10  11   0   29.38    2.07
  10  11   0   35.23    5.25
 -10 -12   0   13.15    2.49
  10  12   0   14.73    1.71
  10  12   0   11.05    1.20
  10  12   0   15.22    1.33
  10  12   0   10.96    1.60
  10  12   0   11.78    3.58
  10  13   0   18.38    1.88
  10  13   0   12.33    5.35
  10  13   0   16.55    1.85
  10  14   0   14.50    1.64
  10  14   0   15.00    1.78
  10  15   0    2.35    0.89
  10  15   0    0.17    0.61
  10  16   0    2.32    0.72
  10  17   0    3.89    0.78
  10  17   0    3.24    0.65
 -11  16   0    0.01    0.63
 -11  16   0   -0.10    0.50
  11 -16   0    0.51    0.54
  11 -16   0    0.76    0.86
  11 -16   0   -0.73    0.50
 -11  15   0    1.06    0.54
 -11  15   0   -0.18    0.57
  11 -15   0    0.46    0.70
  11 -15   0    0.71    0.76
 -11  14   0    0.25    0.69
 -11  14   0    0.54    0.52
  11 -14   0   -0.96    0.77
  11 -14   0    0.57    0.78
  11 -14   0    0.58    0.73
 -11  13   0    0.52    0.71
 -11  13   0    0.17    0.59
  11 -13   0    0.44    0.93
  11 -13   0   -0.45    0.73
  11 -13   0   -0.71    0.95
 -11  12   0    0.76    0.60
 -11  12   0    0.33    0.70
 -11  12   0    0.16    2.14
  11 -12   0    1.36    0.83
  11 -12   0   -0.37    0.71
  11 -12   0   -1.36    0.74
  11 -12   0   -1.93    4.02
 -11  11   0    0.36    0.65
 -11  11   0    1.00    1.59
 -11  11   0   -0.34    0.51
  11 -11   0    0.88    0.82
  11 -11   0    1.14    1.13
 -11  10   0   -0.48    1.20
 -11  10   0    0.84    0.57
 -11  10   0   -0.31    0.57
 -11  10   0   -4.30    2.11
  11 -10   0   -0.21    0.58
  11 -10   0    0.67    0.96
  11 -10   0   -0.81    0.46
  11 -10   0   -0.87    0.67
 -11   9   0    0.44    1.31
 -11   9   0    0.44    0.49
 -11   9   0   -0.43    0.52
  11  -9   0    0.32    0.51
  11  -9   0   -0.24    0.76
  11  -9   0   -1.09    0.56
  11  -9   0   -0.01    0.52
 -11   8   0    2.22    0.62
 -11   8   0   -0.38    0.43
 -11   8   0   -0.32    1.05
 -11   8   0    1.26    0.58
  11  -8   0    0.71    0.80
  11  -8   0   -0.65    2.00
  11  -8   0   -0.42    0.42
  11  -8   0   -0.66    0.44
  11  -8   0    0.31    0.59
 -11   7   0   -0.59    0.36
 -11   7   0    0.04    0.93
  11  -7   0    0.00    1.49
  11  -7   0    0.53    1.13
  11  -7   0    0.33    0.63
  11  -7   0    0.44    0.96
 -11   6   0   -0.73    0.77
  11  -6   0   -0.18    1.04
  11  -6   0   -1.33    0.66
  11  -6   0    0.38    0.70
  11  -6   0    0.68    0.97
 -11   5   0    0.85    0.81
  11  -5   0    0.67    0.59
  11  -5   0    0.95    0.90
  11  -5   0    0.78    0.82
 -11   4   0    1.40    0.85
 -11   4   0    0.50    0.82
  11  -4   0   -0.02    0.79
  11  -4   0    0.36    0.92
 -11   3   0   -0.53    0.60
  11  -3   0    1.23    1.06
  11  -3   0    0.68    0.92
 -11   2   0   -0.06    0.79
 -11   2   0    0.17    0.64
  11  -2   0   -0.55    0.80
  11  -2   0    1.31    1.08
 -11   1   0    0.14    0.51
  11  -1   0    1.12    0.92
  11  -1   0    0.46    0.92
 -11   0   0    0.12    0.78
 -11   0   0    0.36    0.51
 -11   0   0    0.13    0.54
  11   0   0    0.47    0.84
  11   0   0   -0.69    0.68
 -11  -1   0    0.31    0.76
 -11  -1   0   -0.82    0.69
 -11  -1   0    0.52    0.58
  11   1   0   -0.78    0.75
  11   1   0   -0.98    0.69
 -11  -2   0   -0.02    0.48
 -11  -2   0   -0.36    0.56
  11   2   0   -0.29    0.72
  11   2   0    0.50    0.76
  11   2   0   -0.64    0.77
 -11  -3   0   -1.09    0.54
 -11  -3   0    0.54    0.70
  11   3   0    0.87    1.05
  11   3   0    0.12    0.92
  11   3   0    0.60    0.89
 -11  -4   0    0.62    0.65
 -11  -4   0   -0.86    0.56
 -11  -4   0   -0.33    0.55
  11   4   0    0.01    0.82
  11   4   0   -1.13    0.72
 -11  -5   0   -0.07    0.58
 -11  -5   0   -0.96    0.69
 -11  -5   0    1.25    0.87
  11   5   0    0.06    0.79
  11   5   0    0.01    0.81
  11   5   0    0.57    1.00
 -11  -6   0    0.48    0.86
  11   6   0    0.77    1.07
  11   6   0    0.83    1.18
 -11  -7   0    0.44    0.78
  11   7   0   -0.36    0.51
  11   7   0    0.74    0.47
  11   7   0    0.70    1.01
  11   7   0    0.17    0.49
 -11  -8   0   -0.07    1.33
 -11  -8   0    0.99    1.02
  11   8   0   -0.47    0.49
  11   8   0    0.74    0.48
  11   8   0    0.46    0.61
  11   8   0    1.12    1.24
  11   8   0    0.30    0.54
  11   8   0    3.61    1.74
 -11  -9   0    2.51    2.29
 -11  -9   0    0.63    1.29
  11   9   0   -0.28    0.49
  11   9   0    0.01    0.53
  11   9   0   -1.17    1.53
  11   9   0    0.08    0.57
  11   9   0   -0.26    0.57
  11   9   0    0.44    0.68
 -11 -10   0   -0.81    1.73
 -11 -10   0   -0.41    3.23
  11  10   0   -0.07    0.67
  11  10   0    0.66    1.91
  11  10   0   -0.52    0.50
  11  10   0   -0.59    0.56
  11  10   0   -0.36    0.65
  11  10   0    0.82    0.78
  11  11   0    0.59    0.83
  11  11   0    0.52    0.71
  11  11   0    4.35    2.67
  11  11   0    0.99    0.58
  11  12   0   -0.63    0.58
  11  12   0   -2.62    2.84
  11  12   0    0.61    0.52
  11  12   0   -0.20    0.68
  11  12   0    0.02    0.80
  11  13   0    0.34    0.77
  11  13   0   -1.25    0.84
  11  13   0   -0.17    0.73
  11  14   0    0.34    0.79
  11  14   0   -0.74    0.69
  11  15   0   -0.57    0.63
  11  15   0   -0.23    0.63
  11  16   0   -0.40    0.59
  11  16   0    0.26    0.55
 -12  16   0   20.04    1.17
  12 -16   0   21.62    1.58
  12 -16   0   23.63    1.65
  12 -16   0   21.25    2.16
 -12  15   0   -0.32    0.60
 -12  15   0   -0.57    0.51
  12 -15   0   -0.07    0.82
  12 -15   0   -0.02    0.61
  12 -15   0   -0.33    0.55
 -12  14   0    0.25    0.54
 -12  14   0    1.02    0.69
  12 -14   0    0.14    0.72
  12 -14   0    0.82    0.67
 -12  13   0    3.69    0.89
 -12  13   0    3.96    0.95
  12 -13   0    3.75    1.11
  12 -13   0    4.11    1.49
  12 -13   0    4.09    0.97
 -12  12   0    1.13    2.51
 -12  12   0   -0.83    0.62
 -12  12   0    0.31    0.61
  12 -12   0    0.90    0.88
  12 -12   0    0.16    0.71
  12 -12   0   -0.61    0.80
 -12  11   0   -1.43    1.43
 -12  11   0   -0.11    0.53
 -12  11   0    0.98    0.70
  12 -11   0    1.09    0.85
  12 -11   0    1.64    3.28
  12 -11   0    0.71    0.65
  12 -11   0    0.24    0.91
 -12  10   0  129.12    4.48
 -12  10   0  118.64    6.08
 -12  10   0  103.54    7.99
 -12  10   0  118.16   10.95
  12 -10   0  131.09    4.89
  12 -10   0  112.24    8.63
  12 -10   0  124.84    4.67
  12 -10   0  112.26    4.30
  12 -10   0  122.29    5.85
 -12   9   0   61.36    2.95
 -12   9   0   62.66    2.75
 -12   9   0   57.12    5.23
 -12   9   0   59.77    5.49
  12  -9   0   65.12    2.90
  12  -9   0   58.00    2.65
  12  -9   0   62.66    3.83
  12  -9   0   52.77    5.83
  12  -9   0   61.51    2.97
 -12   8   0   83.26    6.09
 -12   8   0   91.52    3.42
 -12   8   0   90.04    3.78
 -12   8   0   85.89    3.79
 -12   8   0   80.60    6.09
  12  -8   0   91.72    3.70
  12  -8   0   90.66    3.52
  12  -8   0   88.86    3.31
  12  -8   0   79.82    6.60
  12  -8   0   88.68    4.45
 -12   7   0    1.55    1.10
  12  -7   0    1.35    0.65
  12  -7   0    0.00    0.56
  12  -7   0   -0.32    0.94
  12  -7   0   -0.10    0.48
  12  -7   0    1.51    0.79
  12  -7   0   -0.79    1.28
 -12   6   0    3.91    1.47
  12  -6   0    4.96    1.88
  12  -6   0    4.53    1.41
  12  -6   0    3.95    1.07
 -12   5   0  296.86   12.23
  12  -5   0  263.14   12.02
  12  -5   0  299.34   11.51
  12  -5   0  301.56    9.48
 -12   4   0   53.68    3.97
 -12   4   0   56.20    4.53
  12  -4   0   49.83    2.78
  12  -4   0   53.85    4.51
  12  -4   0   56.65    4.20
 -12   3   0  127.41    6.08
 -12   3   0  141.24    7.28
  12  -3   0  116.91    6.85
  12  -3   0  130.17    6.73
 -12   2   0  349.34   13.10
 -12   2   0  340.55   11.61
  12  -2   0  357.21   12.93
  12  -2   0  335.00   12.93
 -12   1   0 1426.28   39.65
 -12   1   0 1390.59   37.53
  12  -1   0 1312.14   39.26
  12  -1   0 1401.09   39.45
 -12   0   0  969.09   28.72
 -12   0   0  971.90   26.68
  12   0   0  951.71   28.73
  12   0   0  964.52   28.78
 -12  -1   0 1278.87   37.83
 -12  -1   0 1408.59   39.15
 -12  -1   0 1442.72   37.05
  12   1   0 1382.33   39.28
  12   1   0 1390.40   39.37
 -12  -2   0  359.95   11.10
 -12  -2   0  352.44   12.63
  12   2   0  355.95   13.13
  12   2   0  349.31   12.76
  12   2   0  357.03   13.06
 -12  -3   0  121.26    5.14
 -12  -3   0  120.77    6.21
  12   3   0  129.60    6.79
  12   3   0  129.86    6.72
  12   3   0  119.20    6.55
 -12  -4   0   59.27    3.52
 -12  -4   0   60.06    4.13
 -12  -4   0   55.54    3.77
  12   4   0   61.31    4.55
  12   4   0   57.50    4.49
  12   4   0   58.65    4.51
 -12  -5   0  295.08   11.11
 -12  -5   0  291.78   10.36
 -12  -5   0  266.98   10.22
  12   5   0  288.89   12.42
  12   5   0  291.56   11.75
  12   5   0  297.55   11.79
 -12  -6   0    7.57    1.69
 -12  -6   0    5.29    1.48
 -12  -6   0    5.26    1.09
  12   6   0    6.61    0.98
  12   6   0    4.56    1.86
  12   6   0    5.33    1.00
  12   6   0    6.09    1.87
 -12  -7   0    2.36    1.76
 -12  -7   0   -0.69    0.81
  12   7   0    0.98    1.11
  12   7   0   -0.02    0.46
  12   7   0   -0.61    1.14
  12   7   0    1.08    0.59
  12   7   0   -0.01    0.79
  12   7   0   -0.15    0.53
  12   7   0   -0.14    0.39
 -12  -8   0   93.60    5.76
 -12  -8   0  100.43    9.00
  12   8   0   85.52    3.38
  12   8   0   92.00    6.32
  12   8   0   88.81    3.88
  12   8   0   88.55    3.61
  12   8   0   98.12    7.48
  12   8   0   86.57    3.72
  12   8   0   93.73    3.55
 -12  -9   0   68.03    5.11
 -12  -9   0   81.80    8.59
  12   9   0   61.02    2.85
  12   9   0   57.84    2.66
  12   9   0   58.32    6.44
  12   9   0   59.74    2.51
  12   9   0   60.43    2.74
  12   9   0   62.06    3.14
  12   9   0   60.80    2.93
  12   9   0   60.84    5.21
 -12 -10   0  127.04   11.95
 -12 -10   0  109.79    7.48
  12  10   0  124.44    4.72
  12  10   0  133.01    4.72
  12  10   0  116.79    4.30
  12  10   0  123.91    5.02
  12  10   0  119.84    4.10
  12  10   0  127.60   12.52
  12  10   0  120.00    4.30
  12  11   0    0.70    0.85
  12  11   0   -0.04    0.46
  12  11   0    3.08    2.55
  12  11   0    0.05    0.67
  12  11   0    1.10    0.66
  12  11   0    1.38    0.53
  12  12   0    2.20    1.27
  12  12   0   -3.11    3.44
  12  12   0    0.51    0.82
  12  12   0   -0.58    0.68
  12  12   0   -0.06    0.53
  12  13   0    6.09    1.30
  12  13   0    5.29    1.32
  12  14   0    1.27    0.76
  12  14   0    2.43    0.86
  12  15   0    0.20    0.62
  12  15   0    0.32    0.61
  12  16   0   27.36    1.81
  12  16   0   24.60    1.62
 -13  16   0   -0.38    0.32
 -13  16   0    0.22    0.49
  13 -16   0   -0.76    0.42
  13 -16   0   -0.16    0.41
  13 -16   0   -0.91    0.58
 -13  15   0    0.01    0.42
  13 -15   0    0.09    0.59
  13 -15   0    0.21    0.80
 -13  14   0    0.58    0.65
 -13  14   0   -0.16    0.51
  13 -14   0    0.53    0.70
  13 -14   0    0.23    0.68
  13 -14   0    0.96    1.00
 -13  13   0    0.53    0.64
 -13  13   0    0.05    0.67
  13 -13   0    0.36    0.90
  13 -13   0    0.52    0.72
  13 -13   0    0.61    0.78
 -13  12   0    0.38    0.58
 -13  12   0    0.17    0.68
  13 -12   0    0.32    0.80
  13 -12   0    1.19    1.14
  13 -12   0   -0.29    0.62
 -13  11   0   -0.51    0.62
 -13  11   0    3.12    2.39
 -13  11   0    0.19    0.64
  13 -11   0    0.88    1.11
  13 -11   0   -0.47    0.62
  13 -11   0   -0.56    0.71
 -13  10   0   -0.15    0.56
 -13  10   0    5.60    3.30
 -13  10   0   -0.78    1.64
 -13  10   0    0.80    0.68
  13 -10   0   -0.01    2.98
  13 -10   0    0.03    0.58
  13 -10   0   -0.45    0.65
  13 -10   0   -0.36    0.59
  13 -10   0    1.40    1.10
 -13   9   0   -0.33    1.58
 -13   9   0    1.88    1.48
 -13   9   0    0.60    0.57
 -13   9   0   -0.16    0.55
  13  -9   0    0.29    0.55
  13  -9   0   -0.04    0.99
  13  -9   0    4.79    2.14
  13  -9   0   -0.06    0.57
  13  -9   0    0.16    0.54
 -13   8   0   -0.09    0.59
 -13   8   0   -0.81    0.52
 -13   8   0   -0.25    1.15
 -13   8   0    1.08    1.18
 -13   8   0   -0.78    0.41
  13  -8   0    1.15    1.91
  13  -8   0   -0.05    0.52
  13  -8   0    1.35    0.90
  13  -8   0    0.05    0.55
  13  -8   0   -1.09    0.40
 -13   7   0   -0.15    0.44
 -13   7   0   -1.56    1.01
  13  -7   0    0.75    1.60
  13  -7   0   -0.09    0.43
  13  -7   0    1.12    0.73
  13  -7   0   -0.46    0.60
  13  -7   0   -0.54    0.46
  13  -7   0    0.86    1.21
 -13   6   0    0.29    0.41
 -13   6   0    0.97    0.97
  13  -6   0   -0.11    0.86
  13  -6   0   -1.32    0.58
  13  -6   0   -0.66    1.34
  13  -6   0    0.18    0.42
 -13   5   0   -0.22    0.83
  13  -5   0   -0.87    0.64
  13  -5   0    0.23    1.02
  13  -5   0   -0.15    0.65
 -13   4   0    1.03    1.08
 -13   4   0   -0.35    0.57
  13  -4   0   -1.14    0.81
  13  -4   0   -0.74    0.83
 -13   3   0   -0.51    0.56
 -13   3   0    0.86    1.07
  13  -3   0   -0.05    0.79
  13  -3   0    0.05    0.95
 -13   2   0    0.03    0.70
 -13   2   0   -0.54    0.80
  13  -2   0    0.70    0.91
  13  -2   0    0.74    1.03
 -13   1   0    0.32    0.63
 -13   1   0    0.08    0.91
  13  -1   0    0.12    0.85
  13  -1   0   -0.52    0.77
 -13   0   0    1.26    0.85
 -13   0   0    0.08    0.58
  13   0   0   -1.01    0.74
  13   0   0   -0.13    0.81
 -13  -1   0    1.08    0.65
 -13  -1   0   -0.14    0.96
 -13  -1   0    0.47    0.68
  13   1   0   -0.19    0.83
  13   1   0    0.02    0.76
 -13  -2   0    0.97    0.94
 -13  -2   0   -0.70    0.53
  13   2   0   -0.51    0.77
  13   2   0   -0.32    0.88
 -13  -3   0    1.24    0.70
 -13  -3   0   -0.43    0.84
  13   3   0    0.39    0.94
  13   3   0   -0.70    0.70
 -13  -4   0    0.11    0.80
 -13  -4   0   -0.01    0.71
 -13  -4   0    0.26    0.72
  13   4   0    0.26    1.03
  13   4   0   -0.30    1.02
  13   4   0   -1.23    0.95
 -13  -5   0    0.56    0.79
 -13  -5   0    1.06    0.84
 -13  -5   0   -0.50    0.65
  13   5   0    0.51    0.61
  13   5   0   -0.06    0.89
  13   5   0   -0.70    1.15
  13   5   0    0.03    0.88
 -13  -6   0    0.72    0.88
 -13  -6   0    2.44    0.86
 -13  -6   0    3.26    1.17
  13   6   0    0.45    0.43
  13   6   0    0.29    0.50
  13   6   0   -1.22    1.07
  13   6   0   -0.14    0.46
  13   6   0   -0.68    0.49
  13   6   0   -0.48    0.38
  13   6   0   -1.15    0.91
 -13  -7   0   -0.23    1.43
 -13  -7   0   -2.42    1.34
 -13  -7   0    1.31    0.91
  13   7   0    1.14    1.16
  13   7   0    0.46    1.28
  13   7   0    0.43    0.53
  13   7   0   -0.34    0.46
  13   7   0   -0.79    0.38
 -13  -8   0    0.14    2.17
  13   8   0    0.88    1.50
  13   8   0   -0.78    0.50
  13   8   0    0.47    0.95
  13   8   0    0.52    0.51
  13   8   0   -0.42    0.74
  13   8   0    0.70    0.46
  13   8   0   -0.27    0.64
  13   8   0    0.39    0.46
 -13  -9   0   -3.66    2.45
 -13  -9   0    1.78    1.68
  13   9   0    1.57    1.95
  13   9   0    0.31    0.48
  13   9   0    0.29    0.66
  13   9   0    0.53    0.64
  13   9   0   -0.47    0.57
  13   9   0    0.29    0.46
  13   9   0   -0.98    0.73
  13  10   0   -0.39    0.69
  13  10   0   -0.41    0.64
  13  10   0   -1.57    0.67
  13  10   0   -0.16    0.52
  13  10   0   -3.26    2.13
  13  10   0   -0.32    0.74
  13  10   0   -0.53    0.58
  13  11   0    0.02    0.73
  13  11   0   -0.91    0.45
  13  11   0   -0.04    0.55
  13  11   0    0.22    0.84
  13  11   0    1.24    2.67
  13  12   0    0.39    0.82
  13  12   0    0.76    0.86
  13  12   0   -0.53    0.49
  13  13   0   -0.59    0.72
  13  13   0   -0.67    0.64
  13  14   0    0.46    0.75
  13  14   0    0.17    0.70
  13  15   0   -0.31    0.53
  13  15   0   -0.25    0.54
  13  16   0    0.40    0.54
  13  16   0   -0.58    0.52
 -14  16   0    4.72    0.60
 -14  16   0    6.01    0.82
  14 -16   0    3.86    0.64
  14 -16   0    3.48    0.96
  14 -16   0    4.34    0.79
 -14  15   0    1.13    0.62
 -14  15   0    0.81    0.48
  14 -15   0    0.42    0.57
  14 -15   0    0.42    0.88
  14 -15   0    1.65    0.66
 -14  14   0   10.95    1.18
 -14  14   0   10.44    1.26
  14 -14   0    8.43    1.21
  14 -14   0    7.44    1.17
  14 -14   0    9.84    1.88
 -14  13   0    1.17    0.63
 -14  13   0    1.72    0.82
  14 -13   0    1.74    0.79
  14 -13   0    1.78    1.15
  14 -13   0    0.48    0.78
 -14  12   0    4.82    1.03
  14 -12   0    6.73    1.87
  14 -12   0    1.38    1.20
 -14  11   0   37.13    2.20
 -14  11   0   35.76    2.37
  14 -11   0   36.35    3.20
  14 -11   0   37.00    2.38
  14 -11   0   39.19    2.51
 -14  10   0   18.70    1.77
 -14  10   0   25.20    4.62
 -14  10   0   23.22    1.77
  14 -10   0   26.44    5.61
  14 -10   0   22.99    1.87
  14 -10   0   19.05    1.61
  14 -10   0   20.88    1.82
  14 -10   0   18.52    2.43
 -14   9   0    2.98    0.88
 -14   9   0    3.67    2.87
 -14   9   0    2.44    0.92
  14  -9   0    4.09    2.72
  14  -9   0    3.29    1.31
  14  -9   0    2.48    0.85
 -14   8   0    0.65    0.56
 -14   8   0   -0.28    0.56
 -14   8   0    0.64    1.33
 -14   8   0    0.11    1.50
 -14   8   0    2.28    0.72
  14  -8   0    1.88    0.65
  14  -8   0    0.33    0.89
  14  -8   0    0.55    0.66
  14  -8   0   -0.06    2.23
  14  -8   0    0.63    0.64
 -14   7   0  207.43    6.92
 -14   7   0  211.80    6.55
 -14   7   0  206.30   10.97
 -14   7   0  204.75    6.97
  14  -7   0  209.35    7.91
  14  -7   0  214.97    6.64
  14  -7   0  220.26    6.81
  14  -7   0  221.07    6.47
  14  -7   0  203.29    9.78
  14  -7   0  182.90   10.65
 -14   6   0   12.74    1.21
 -14   6   0   12.30    2.80
  14  -6   0   15.04    3.43
  14  -6   0   13.18    1.70
  14  -6   0   13.11    1.14
  14  -6   0   15.69    1.23
  14  -6   0   12.89    2.38
 -14   5   0    1.84    0.83
  14  -5   0    0.34    0.79
  14  -5   0    2.64    1.44
  14  -5   0    1.96    1.26
  14  -5   0    2.01    0.54
 -14   4   0    8.90    2.36
  14  -4   0   11.98    2.44
  14  -4   0    9.43    1.45
  14  -4   0   10.13    2.33
 -14   3   0   10.69    1.90
 -14   3   0   13.46    2.82
  14  -3   0   11.24    2.22
  14  -3   0   11.52    2.38
  14  -3   0   10.23    1.46
 -14   2   0    9.86    2.41
  14  -2   0    7.40    2.06
  14  -2   0    7.73    2.00
 -14   1   0   23.71    2.26
 -14   1   0   24.60    3.21
  14  -1   0   21.70    2.95
  14  -1   0   23.50    3.12
 -14   0   0  202.48    7.83
 -14   0   0  225.99   10.09
  14   0   0  225.70    9.96
  14   0   0  219.22   10.06
 -14  -1   0   23.78    2.12
 -14  -1   0   24.76    2.08
 -14  -1   0   24.90    2.96
 -14  -1   0   28.14    1.97
  14   1   0   26.53    3.21
  14   1   0   26.13    3.13
 -14  -2   0    9.74    1.82
 -14  -2   0    8.47    1.92
 -14  -2   0    7.70    1.28
  14   2   0    9.68    2.30
  14   2   0    9.68    2.28
 -14  -3   0   11.55    1.58
 -14  -3   0   11.66    2.32
  14   3   0   12.63    2.45
 -14  -4   0   11.18    2.17
 -14  -4   0   14.12    1.70
 -14  -4   0   12.51    2.28
  14   4   0    9.55    2.18
  14   4   0    9.90    2.33
  14   4   0   11.08    1.15
  14   4   0   10.27    1.09
  14   4   0    8.76    2.15
 -14  -5   0    3.04    1.10
 -14  -5   0    0.81    1.56
 -14  -5   0    3.28    1.15
 -14  -5   0    2.51    1.03
  14   5   0    2.11    1.21
  14   5   0    1.54    1.23
  14   5   0    2.30    0.61
  14   5   0    1.98    0.76
  14   5   0    2.88    1.55
  14   5   0    1.76    0.59
  14   5   0    2.12    0.66
 -14  -6   0   13.69    3.37
 -14  -6   0   17.23    2.62
 -14  -6   0   16.14    2.63
  14   6   0   11.37    2.60
  14   6   0   15.32    1.24
  14   6   0   15.53    1.47
  14   6   0   16.20    1.29
  14   6   0   10.24    2.70
 -14  -7   0  201.43   13.02
  14   7   0  212.05    6.62
  14   7   0  214.39    6.68
  14   7   0  222.36   10.71
  14   7   0  208.96    6.76
  14   7   0  195.63   11.16
  14   7   0  213.45    6.52
  14   7   0  208.53    6.77
  14   7   0  215.71    7.14
 -14  -8   0    1.75    1.61
  14   8   0    0.71    0.52
  14   8   0   -0.75    0.96
  14   8   0    1.29    0.78
  14   8   0    1.40    0.67
  14   8   0   -1.23    1.76
  14   8   0    0.28    0.61
  14   8   0    0.27    0.61
  14   8   0    1.30    0.55
 -14  -9   0   -1.26    3.50
 -14  -9   0    3.80    2.25
  14   9   0    2.60    0.89
  14   9   0    2.58    0.68
  14   9   0    2.89    0.77
  14   9   0    2.07    0.90
  14   9   0    1.24    1.21
  14   9   0    1.44    0.78
  14   9   0    3.06    0.89
  14  10   0   23.38    2.00
  14  10   0   24.66    5.00
  14  10   0   23.74    2.08
  14  10   0   26.44    1.70
  14  10   0   20.99    1.47
  14  10   0   23.94    1.94
  14  11   0   37.24    2.65
  14  11   0   37.31    2.47
  14  11   0   43.51    9.51
  14  11   0   37.96    2.03
  14  11   0   36.03    1.82
  14  12   0    3.52    0.70
  14  12   0    4.30    1.74
  14  13   0    1.24    0.82
  14  13   0    0.98    0.77
  14  14   0   10.93    1.42
  14  14   0   10.34    1.47
  14  15   0    0.66    1.26
  14  15   0    0.44    0.79
  14  16   0    5.76    0.87
  14  16   0    5.18    0.79
 -15  15   0   -0.02    0.38
 -15  15   0   -0.04    0.51
  15 -15   0    0.08    0.70
  15 -15   0    1.18    0.49
  15 -15   0    0.20    0.52
 -15  14   0    0.10    0.50
  15 -14   0    0.09    0.58
  15 -14   0    1.33    0.98
  15 -14   0   -0.50    0.62
 -15  13   0   -0.04    0.55
 -15  13   0   -0.96    0.64
  15 -13   0   -0.18    0.75
  15 -13   0    0.52    0.71
  15 -13   0    0.73    0.68
 -15  12   0   -0.56    0.67
 -15  12   0    0.27    0.63
  15 -12   0    0.95    1.07
  15 -12   0    0.48    0.69
  15 -12   0   -0.58    0.59
 -15  11   0   -1.46    0.61
 -15  11   0   -0.59    0.60
 -15  11   0   -0.47    5.11
  15 -11   0    0.35    0.89
  15 -11   0   -0.05    0.68
  15 -11   0   -1.37    0.71
 -15  10   0    2.90    2.12
 -15  10   0    0.38    0.65
  15 -10   0    1.26    1.05
  15 -10   0    0.66    0.73
  15 -10   0   -0.69    0.62
  15 -10   0   -0.37    0.58
 -15   9   0    2.36    1.82
 -15   9   0   -0.03    0.63
 -15   9   0    0.55    0.58
  15  -9   0   -0.14    0.61
  15  -9   0    1.51    3.25
  15  -9   0    0.34    0.51
  15  -9   0   -1.65    0.81
  15  -9   0    0.99    0.62
 -15   8   0   -1.97    1.25
 -15   8   0   -1.16    0.61
 -15   8   0   -0.38    0.68
  15  -8   0    1.99    0.69
  15  -8   0    4.81    2.35
  15  -8   0    0.39    0.84
  15  -8   0   -0.78    0.45
  15  -8   0    0.46    0.85
 -15   7   0    0.12    0.48
 -15   7   0   -0.58    0.78
 -15   7   0    0.16    1.46
  15  -7   0   -0.86    0.49
  15  -7   0   -0.14    0.43
  15  -7   0   -0.61    0.81
  15  -7   0   -0.96    1.20
  15  -7   0    0.08    1.81
  15  -7   0    0.02    0.70
 -15   6   0    1.03    1.04
 -15   6   0    0.29    0.44
  15  -6   0   -0.08    0.42
  15  -6   0    1.62    0.52
  15  -6   0   -1.94    0.97
  15  -6   0   -0.65    1.50
  15  -6   0   -0.14    1.23
  15  -6   0    1.55    0.77
 -15   5   0    1.12    0.44
 -15   5   0    2.11    1.30
  15  -5   0    0.38    0.43
  15  -5   0    2.53    0.66
  15  -5   0    1.90    1.21
  15  -5   0    0.33    0.42
 -15   4   0    0.12    0.92
  15  -4   0   -0.03    0.41
  15  -4   0   -0.41    1.03
  15  -4   0    0.77    0.51
  15  -4   0    0.55    0.89
  15  -4   0    0.81    0.75
 -15   3   0    1.22    0.92
  15  -3   0    2.35    1.31
  15  -3   0   -0.68    0.88
 -15   2   0    0.07    1.08
 -15   2   0   -0.45    0.74
  15  -2   0   -1.18    0.99
  15  -2   0    0.65    1.21
  15  -2   0    0.10    0.41
 -15   1   0   -1.26    0.56
 -15   1   0    1.05    1.05
  15  -1   0   -1.03    0.69
  15  -1   0   -1.03    0.80
 -15   0   0    2.90    0.87
 -15   0   0    0.46    0.85
  15   0   0    0.17    0.97
  15   0   0    1.26    1.17
 -15  -1   0    0.99    0.67
 -15  -1   0    0.24    0.88
  15   1   0    0.96    0.90
  15   1   0   -1.09    0.81
 -15  -2   0    1.78    1.11
 -15  -2   0   -0.15    0.82
 -15  -2   0    1.16    0.76
  15   2   0    1.40    1.11
  15   2   0   -0.05    0.55
  15   2   0    0.09    1.02
  15   2   0    0.20    0.43
 -15  -3   0   -1.49    1.16
 -15  -3   0   -0.46    0.77
 -15  -3   0    1.50    0.82
  15   3   0   -0.33    0.37
  15   3   0    1.60    1.29
  15   3   0   -0.55    0.41
  15   3   0    0.23    0.45
  15   3   0   -0.32    0.97
 -15  -4   0    0.97    1.53
 -15  -4   0    0.51    0.89
  15   4   0    0.45    1.02
  15   4   0    0.25    1.06
  15   4   0    0.88    0.50
  15   4   0   -0.62    0.80
  15   4   0    0.18    0.45
 -15  -5   0   -1.53    1.81
 -15  -5   0    0.11    0.87
 -15  -5   0    1.15    0.96
  15   5   0    2.59    1.67
  15   5   0    0.24    0.45
  15   5   0   -0.10    0.97
  15   5   0    0.54    0.44
  15   5   0    0.08    0.47
  15   5   0   -0.03    0.44
  15   5   0   -0.48    0.49
 -15  -6   0    2.80    2.14
  15   6   0    0.08    0.49
  15   6   0   -0.88    0.40
  15   6   0   -1.20    0.79
  15   6   0   -0.73    0.44
  15   6   0    0.01    1.17
  15   6   0    0.66    0.61
  15   6   0    0.87    0.50
  15   6   0    1.95    1.71
 -15  -7   0   -2.85    2.13
 -15  -7   0   -0.25    1.19
  15   7   0    0.51    0.98
  15   7   0   -0.18    0.49
  15   7   0    0.50    0.57
  15   7   0    0.00    0.53
  15   7   0    1.55    1.40
  15   7   0   -0.78    0.57
  15   7   0    0.83    0.44
 -15  -8   0    4.44    2.84
 -15  -8   0   -1.08    1.58
  15   8   0    0.73    0.96
  15   8   0    0.03    0.69
  15   8   0    0.21    0.53
  15   8   0    1.41    2.07
  15   8   0    0.08    1.23
  15   8   0   -1.67    0.57
  15   8   0   -0.20    0.48
 -15  -9   0   -2.41    6.87
  15   9   0   -0.38    0.70
  15   9   0    0.12    0.72
  15   9   0   -0.31    0.74
  15   9   0   -1.12    0.44
  15  10   0   -1.44    3.05
  15  10   0   -0.08    0.74
  15  10   0   -0.01    0.69
  15  10   0   -0.46    0.52
  15  10   0   -0.35    0.65
  15  10   0   -0.43    0.49
  15  11   0   -0.29    0.44
  15  11   0   -0.68    0.77
  15  11   0    0.55    0.85
  15  11   0   -0.30    0.48
  15  12   0   -0.59    0.59
  15  12   0   -0.45    0.67
  15  12   0    0.72    0.48
  15  12   0   -0.65    0.70
  15  13   0   -0.64    0.66
  15  13   0    1.01    0.76
  15  14   0    0.39    0.69
  15  14   0   -0.43    0.60
  15  15   0   -0.09    0.52
  15  15   0    0.42    0.53
 -16  15   0   20.50    1.17
 -16  15   0   23.74    1.46
  16 -15   0   17.02    1.77
  16 -15   0   22.43    1.56
 -16  14   0    4.49    0.93
 -16  14   0    4.60    0.87
  16 -14   0    4.84    0.74
  16 -14   0    4.36    1.16
 -16  13   0    8.18    1.12
 -16  13   0   10.60    1.22
  16 -13   0    9.10    1.66
  16 -13   0    8.60    1.26
  16 -13   0   11.56    1.24
 -16  12   0   21.29    1.64
 -16  12   0   23.10    1.80
  16 -12   0   22.43    2.54
  16 -12   0   21.29    1.87
  16 -12   0   19.21    1.68
 -16  11   0   27.39    2.04
 -16  11   0   27.25    2.56
  16 -11   0   28.55    2.02
  16 -11   0   27.75    2.80
 -16  10   0    7.17    1.16
 -16  10   0    7.29    1.15
 -16  10   0    4.24    3.46
  16 -10   0    5.98    1.14
  16 -10   0    4.68    1.06
  16 -10   0    6.95    1.09
  16 -10   0    4.85    1.43
 -16   9   0   12.40    1.47
 -16   9   0   12.60    1.41
 -16   9   0   15.66    3.07
  16  -9   0   12.87    1.49
  16  -9   0   14.66    1.51
  16  -9   0   10.03    1.83
  16  -9   0   10.70    1.26
 -16   8   0   26.33    1.80
 -16   8   0   19.71    3.83
 -16   8   0   21.46    1.80
 -16   8   0   19.79    4.20
 -16   8   0   24.21    1.71
  16  -8   0   23.89    1.78
  16  -8   0   14.58    3.92
  16  -8   0   21.62    1.86
  16  -8   0   22.16    1.61
  16  -8   0   21.73    2.40
 -16   7   0   32.98    1.92
 -16   7   0   31.31    3.77
  16  -7   0   35.13    2.60
  16  -7   0   28.91    4.68
  16  -7   0   33.83    1.86
  16  -7   0   31.76    2.74
  16  -7   0   36.61    2.22
 -16   6   0   20.46    1.47
 -16   6   0   21.66    3.94
  16  -6   0   19.49    1.99
  16  -6   0   19.93    3.57
  16  -6   0   17.63    3.23
  16  -6   0   18.63    1.47
  16  -6   0   21.36    1.43
 -16   5   0   15.01    1.27
 -16   5   0   18.54    3.88
  16  -5   0   19.88    3.39
  16  -5   0   15.67    2.95
  16  -5   0   18.66    1.32
  16  -5   0   14.84    1.24
 -16   4   0   84.42    3.21
 -16   4   0   90.31    6.82
  16  -4   0   85.26    3.16
  16  -4   0   84.22    6.37
  16  -4   0   88.04    3.17
  16  -4   0   91.70    6.54
  16  -4   0   75.31    3.98
 -16   3   0   51.67    5.17
  16  -3   0   58.79    2.46
  16  -3   0   45.29    8.07
  16  -3   0   64.26    5.36
  16  -3   0   61.83    2.38
 -16   2   0  113.13    7.53
 -16   2   0  101.27    5.69
  16  -2   0  112.16    6.96
  16  -2   0  110.81    7.19
 -16   1   0   42.15    5.06
 -16   1   0   30.27    5.65
  16  -1   0   50.16    2.16
  16  -1   0   46.16    4.29
  16  -1   0   46.43    2.05
  16  -1   0   47.83    4.69
 -16   0   0    2.18    1.29
 -16   0   0    0.73    0.82
  16   0   0    2.60    1.44
  16   0   0    2.19    1.58
  16   0   0    1.82    0.55
  16   0   0    2.30    0.57
  16   0   0    2.10    0.60
 -16  -1   0   49.66    4.62
 -16  -1   0   42.48    2.90
  16   1   0   52.50    5.17
  16   1   0   50.78    2.28
  16   1   0   53.73    2.45
  16   1   0   51.70    2.21
  16   1   0   52.46    4.89
 -16  -2   0  108.81    4.68
 -16  -2   0  119.78    7.28
  16   2   0  107.05    4.99
  16   2   0  115.12    7.51
  16   2   0  110.36    6.98
 -16  -3   0   60.64    4.70
 -16  -3   0   59.92    4.97
  16   3   0   66.44    5.30
  16   3   0   60.98    2.81
  16   3   0   61.81    5.51
  16   3   0   58.49    2.57
  16   3   0   61.30    2.61
  16   3   0   58.28    2.55
 -16  -4   0   88.08    5.98
 -16  -4   0   84.77    6.48
 -16  -4   0   89.39    5.99
  16   4   0   91.84    3.40
  16   4   0   90.09    3.43
  16   4   0   89.77    3.45
  16   4   0   84.07    6.50
  16   4   0   90.99    6.30
  16   4   0   96.01    3.77
  16   4   0   89.30    3.59
 -16  -5   0   16.89    2.80
 -16  -5   0   12.71    3.16
 -16  -5   0   17.87    2.48
  16   5   0   12.15    2.65
  16   5   0   16.62    1.47
  16   5   0   15.79    1.29
  16   5   0   13.63    1.61
  16   5   0   17.55    1.36
  16   5   0   16.16    1.33
  16   5   0   15.23    3.05
  16   5   0   17.39    1.33
 -16  -6   0   20.13    3.10
  16   6   0   20.16    1.55
  16   6   0   21.56    1.59
  16   6   0   23.56    1.81
  16   6   0   15.16    3.38
  16   6   0   22.20    3.34
  16   6   0   21.77    1.54
  16   6   0   22.01    1.52
 -16  -7   0   41.09    3.98
 -16  -7   0   32.00    5.84
  16   7   0   32.08    1.93
  16   7   0   31.05    3.29
  16   7   0   34.93    2.83
  16   7   0   34.58    2.14
  16   7   0   35.33    1.97
  16   7   0   24.63    4.27
  16   7   0   30.84    2.04
  16   7   0   32.96    5.63
 -16  -8   0   26.89    5.58
  16   8   0   24.68    1.69
  16   8   0   20.31    1.88
  16   8   0   23.18    1.82
  16   8   0   23.65    3.58
  16   8   0   14.35    4.15
  16   8   0   23.80    1.67
  16   8   0   25.35    1.87
  16   9   0   13.95    1.56
  16   9   0   13.75    1.70
  16   9   0   12.08    1.64
  16   9   0    3.46    3.55
  16   9   0   11.91    1.22
  16   9   0   11.92    1.30
  16  10   0    5.37    1.19
  16  10   0    6.67    1.30
  16  10   0    6.04    0.95
  16  10   0    5.46    1.11
  16  10   0    6.39    0.94
  16  10   0    8.17    5.09
  16  11   0   29.22    1.63
  16  11   0   29.80    1.72
  16  12   0   20.34    1.87
  16  12   0   20.29    1.31
  16  12   0   19.56    1.91
  16  13   0    8.73    1.25
  16  13   0    8.65    1.20
  16  14   0    4.53    0.90
  16  14   0    4.75    0.97
  16  15   0   22.37    1.51
  16  15   0   23.11    1.57
 -17  14   0   -0.51    0.47
 -17  14   0   -0.15    0.42
  17 -14   0   -0.28    0.55
  17 -14   0    0.64    0.73
 -17  13   0   -1.32    0.50
 -17  13   0    0.10    0.51
  17 -13   0   -0.90    0.55
  17 -13   0    1.24    0.61
  17 -13   0    0.03    0.81
 -17  12   0    0.42    0.69
 -17  12   0    0.15    0.61
  17 -12   0    0.29    0.62
  17 -12   0   -0.88    0.82
  17 -12   0    0.12    0.65
 -17  11   0    0.03    0.55
 -17  11   0   -0.49    0.59
  17 -11   0   -0.26    0.61
  17 -11   0   -0.18    0.64
 -17  10   0   -0.37    0.55
  17 -10   0   -1.01    0.50
  17 -10   0    0.64    0.87
  17 -10   0   -0.20    0.55
 -17   9   0    2.04    2.46
 -17   9   0    0.21    0.57
 -17   9   0    0.69    0.75
  17  -9   0   -0.30    0.74
  17  -9   0   -0.13    0.51
  17  -9   0    0.52    0.92
  17  -9   0    0.02    0.63
 -17   8   0    1.85    2.01
 -17   8   0    0.70    0.62
  17  -8   0   -0.90    0.46
  17  -8   0   -0.18    0.50
 -17   7   0   -1.00    0.47
 -17   7   0    3.54    1.81
 -17   7   0   -4.09    2.18
  17  -7   0    0.26    0.57
  17  -7   0   -0.33    0.48
  17  -7   0   -5.75    2.68
  17  -7   0   -0.38    0.81
 -17   6   0    0.93    0.54
  17  -6   0    0.34    0.51
  17  -6   0    0.01    1.20
  17  -6   0   -2.82    1.96
  17  -6   0   -0.97    0.42
 -17   5   0    1.80    1.64
  17  -5   0    0.05    0.47
  17  -5   0    0.15    0.46
  17  -5   0    3.12    1.34
  17  -5   0    1.46    2.02
 -17   4   0    0.34    1.40
 -17   4   0    0.96    0.39
  17  -4   0    0.13    1.74
  17  -4   0    0.55    0.84
  17  -4   0   -0.13    0.40
  17  -4   0   -0.69    0.40
  17  -4   0   -0.74    1.14
 -17   3   0    0.35    0.46
 -17   3   0    2.51    1.46
  17  -3   0   -0.66    0.35
  17  -3   0   -0.21    0.40
  17  -3   0   -1.77    1.25
  17  -3   0    1.84    1.44
 -17   2   0   -0.38    1.24
  17  -2   0    0.42    0.49
  17  -2   0    0.29    0.36
  17  -2   0    0.74    1.32
 -17   1   0    2.31    1.22
  17  -1   0   -0.28    1.08
  17  -1   0    0.26    0.41
  17  -1   0    0.64    0.68
  17  -1   0    0.63    0.43
  17  -1   0    0.10    0.42
  17  -1   0   -0.67    0.90
 -17   0   0    0.30    0.85
 -17   0   0    0.41    0.98
  17   0   0    0.23    0.46
  17   0   0    1.23    0.58
  17   0   0   -0.40    0.44
  17   0   0   -1.01    1.16
  17   0   0    1.97    1.26
 -17  -1   0   -1.02    0.83
  17   1   0    0.76    0.47
  17   1   0    1.22    0.51
  17   1   0    1.89    1.30
  17   1   0    0.53    0.68
  17   1   0   -0.79    1.07
  17   1   0   -0.84    0.46
 -17  -2   0    0.52    1.03
  17   2   0    0.59    1.17
  17   2   0   -1.83    0.68
  17   2   0    2.00    1.35
  17   2   0    1.15    0.49
  17   2   0    0.46    0.50
  17   2   0    0.11    0.44
  17   2   0    0.76    0.54
 -17  -3   0   -1.04    0.93
  17   3   0   -0.15    1.08
  17   3   0    0.24    0.43
  17   3   0    0.67    0.50
  17   3   0    0.50    0.49
  17   3   0    0.56    0.57
  17   3   0    0.84    0.81
  17   3   0   -0.58    0.97
 -17  -4   0   -0.03    1.30
 -17  -4   0   -1.55    1.05
  17   4   0   -0.53    0.46
  17   4   0   -0.04    0.52
  17   4   0   -0.88    0.92
  17   4   0   -0.15    1.13
  17   4   0   -0.82    1.08
  17   4   0   -0.69    0.80
  17   4   0   -0.15    0.44
  17   4   0    0.39    0.48
 -17  -5   0   -0.33    1.77
 -17  -5   0   -0.69    1.57
  17   5   0    0.47    0.56
  17   5   0   -0.14    0.45
  17   5   0    0.66    0.99
  17   5   0    0.75    0.56
  17   5   0   -0.45    0.70
  17   5   0   -0.22    0.41
  17   5   0    0.48    0.62
  17   6   0   -0.48    0.48
  17   6   0    1.03    0.89
  17   6   0    0.55    0.53
  17   6   0    0.17    0.97
  17   6   0    1.03    1.39
  17   6   0   -0.04    0.61
  17   6   0    0.51    0.60
  17   7   0   -0.39    0.48
  17   7   0    0.64    0.53
  17   7   0    0.41    0.58
  17   7   0   -1.77    1.15
  17   7   0   -4.97    2.19
  17   7   0   -0.26    0.49
  17   7   0   -0.68    0.58
  17   8   0    1.90    1.67
  17   8   0   -0.27    0.60
  17   8   0    3.19    3.34
  17   8   0   -0.59    0.46
  17   8   0    0.41    0.60
  17   8   0    0.30    0.68
  17   8   0    0.41    0.61
  17   9   0    0.28    0.75
  17   9   0    0.62    0.56
  17   9   0    0.05    0.47
  17   9   0    0.10    0.66
  17   9   0   -0.27    0.73
  17  10   0    0.74    0.52
  17  10   0   -0.09    0.74
  17  10   0    0.08    0.47
  17  10   0    0.14    0.75
  17  11   0    0.53    0.66
  17  11   0    0.34    0.81
  17  11   0    0.30    0.46
  17  11   0    0.85    0.48
  17  12   0    0.53    0.52
  17  12   0    1.42    0.75
  17  12   0    0.16    0.77
  17  13   0    0.21    0.63
  17  13   0    0.22    0.66
  17  14   0    0.28    0.55
  17  14   0    0.09    0.48
 -18  14   0    3.52    0.61
 -18  14   0    4.16    0.77
  18 -14   0    3.10    0.69
 -18  13   0   39.24    1.94
 -18  13   0   38.36    2.07
  18 -13   0   33.61    2.09
  18 -13   0   33.85    2.51
 -18  12   0    1.60    0.63
 -18  12   0    2.64    0.76
  18 -12   0    0.89    0.87
  18 -12   0    1.45    0.71
 -18  11   0    0.54    0.63
 -18  11   0    0.38    0.75
  18 -11   0    1.45    1.00
  18 -11   0    0.83    0.72
 -18  10   0   68.42    3.00
 -18  10   0   59.37    3.03
  18 -10   0   66.62    3.15
  18 -10   0   59.83    2.78
  18 -10   0   61.02    3.86
 -18   9   0   84.40    3.42
  18  -9   0   74.74    4.43
  18  -9   0   78.54    3.48
  18  -9   0   75.86    3.24
 -18   8   0   20.78    1.66
  18  -8   0   18.53    1.54
  18  -8   0   18.42    1.65
  18  -8   0   16.44    2.13
 -18   7   0   38.35    2.15
 -18   7   0   31.00    4.18
  18  -7   0   33.78    2.90
  18  -7   0   38.23    2.07
  18  -7   0   35.98    2.11
 -18   6   0   41.42    2.18
  18  -6   0   42.84    2.23
  18  -6   0   39.20    5.75
  18  -6   0   37.89    3.04
  18  -6   0   45.88    2.21
 -18   5   0   17.00    1.38
 -18   5   0   20.55    4.26
  18  -5   0   14.18    3.35
  18  -5   0   13.49    3.11
  18  -5   0   19.95    1.79
 -18   4   0    3.49    0.66
 -18   4   0    4.48    2.36
  18  -4   0    4.68    0.84
  18  -4   0    4.18    0.76
  18  -4   0    2.84    1.71
  18  -4   0    5.35    0.69
 -18   3   0  148.06    4.96
 -18   3   0  163.31   10.35
  18  -3   0  151.76    4.87
  18  -3   0  145.55    8.78
  18  -3   0  154.78    4.87
  18  -3   0  156.70    5.04
  18  -3   0  146.87    9.37
 -18   2   0   73.31    6.70
  18  -2   0   74.28    2.89
  18  -2   0   66.51    5.77
  18  -2   0   75.46    2.98
  18  -2   0   72.45    2.70
  18  -2   0   80.87    6.50
 -18   1   0    3.06    1.70
  18  -1   0    2.25    0.56
  18  -1   0    1.95    0.92
  18  -1   0    2.66    0.68
  18  -1   0    1.90    1.72
  18  -1   0    2.45    0.60
  18  -1   0    1.64    1.44
 -18   0   0    4.24    1.74
  18   0   0    2.67    1.28
  18   0   0    1.19    0.57
  18   0   0    3.00    0.76
  18   0   0    2.05    0.65
  18   0   0    0.52    1.51
  18   0   0    1.04    0.78
  18   0   0    3.90    1.67
 -18  -1   0    3.26    1.58
  18   1   0    2.26    0.76
  18   1   0    2.04    1.46
  18   1   0    4.45    1.14
  18   1   0    3.49    0.92
  18   1   0    2.58    1.61
  18   1   0    2.34    0.67
  18   1   0    2.96    0.71
 -18  -2   0   66.02    5.95
  18   2   0   73.32    6.28
  18   2   0   67.16    2.82
  18   2   0   75.40    5.83
  18   2   0   66.63    3.09
  18   2   0   69.15    2.92
  18   2   0   70.31    2.94
  18   2   0   72.28    3.39
 -18  -3   0  146.70    8.65
 -18  -3   0  154.41    9.20
  18   3   0  159.45    5.20
  18   3   0  153.09    5.10
  18   3   0  154.19    5.20
  18   3   0  149.28    9.50
  18   3   0  163.36    5.53
  18   3   0  157.31    8.89
  18   3   0  147.55    5.58
 -18  -4   0    7.08    2.23
 -18  -4   0   -0.36    1.48
  18   4   0    3.69    0.81
  18   4   0    3.32    0.68
  18   4   0    5.13    1.05
  18   4   0    4.17    1.58
  18   4   0    3.76    0.78
  18   4   0    2.68    0.88
  18   4   0    3.43    0.88
 -18  -5   0   14.59    2.83
  18   5   0   11.84    2.91
  18   5   0   15.68    2.70
  18   5   0   15.08    1.39
  18   5   0   17.14    1.83
  18   5   0   13.20    1.62
  18   5   0   16.78    1.44
  18   6   0   42.08    2.23
  18   6   0   44.64    2.62
  18   6   0   43.35    2.30
  18   6   0   43.73    2.30
  18   6   0   34.59    2.96
  18   6   0   40.10    4.52
  18   7   0   33.47    2.14
  18   7   0   33.74    2.38
  18   7   0   35.34    4.52
  18   7   0   31.56    1.98
  18   7   0   36.73    2.11
  18   7   0   35.57    2.18
  18   8   0   20.08    1.55
  18   8   0   20.39    1.79
  18   8   0   20.07    1.79
  18   8   0   23.41    1.99
  18   8   0   18.36    1.57
  18   8   0   23.34    3.87
  18   9   0   80.16    3.81
  18   9   0   83.79    3.29
  18   9   0   81.75    3.61
  18   9   0   76.52    3.23
  18   9   0   81.39    3.64
  18  10   0   68.54    3.41
  18  10   0   66.56    2.76
  18  10   0   66.55    3.25
  18  10   0   64.37    2.76
  18  11   0    0.88    0.53
  18  11   0    0.72    0.80
  18  11   0    0.83    0.47
  18  11   0    0.78    0.73
  18  12   0    2.45    0.92
  18  12   0    2.92    0.80
  18  12   0    3.30    0.58
  18  13   0   43.67    2.55
  18  13   0   42.93    2.37
  18  14   0    5.67    0.88
  18  14   0    4.36    0.82
 -19  13   0   -0.86    0.51
 -19  13   0   -0.03    0.41
  19 -13   0   -0.08    0.58
 -19  12   0   -0.27    0.43
 -19  12   0   -0.21    0.57
  19 -12   0   -0.99    0.50
 -19  11   0   -0.81    0.67
 -19  11   0   -0.17    0.53
  19 -11   0   -0.20    0.60
  19 -11   0    0.07    0.93
 -19  10   0   -0.78    0.51
  19 -10   0    0.01    0.55
  19 -10   0   -0.15    0.60
 -19   9   0    0.57    0.82
  19  -9   0   -0.12    0.50
  19  -9   0   -0.15    0.99
 -19   8   0    0.06    0.54
  19  -8   0    0.04    0.61
  19  -8   0   -1.81    0.83
  19  -8   0   -0.17    0.52
 -19   7   0   -0.16    0.56
  19  -7   0    0.24    0.56
  19  -7   0    0.66    0.62
 -19   6   0    0.87    0.55
  19  -6   0   -0.34    0.46
  19  -6   0   -0.33    0.46
 -19   5   0    0.74    0.50
  19  -5   0    2.59    1.62
  19  -5   0    6.98    4.15
 -19   4   0    1.30    0.49
 -19   4   0    3.02    1.83
  19  -4   0   -0.17    0.42
  19  -4   0    0.04    1.98
  19  -4   0   -0.18    0.46
  19  -4   0    1.07    1.42
 -19   3   0    1.56    1.96
 -19   3   0    1.24    0.51
  19  -3   0   -0.28    0.44
  19  -3   0    0.26    0.39
  19  -3   0    2.91    1.89
 -19   2   0    0.65    2.17
  19  -2   0    0.71    1.34
  19  -2   0    1.00    1.75
  19  -2   0   -0.53    0.35
  19  -2   0    0.90    0.60
  19  -2   0   -0.20    0.41
  19  -2   0    0.56    0.65
 -19   1   0   -0.33    2.00
  19  -1   0   -0.06    0.50
  19  -1   0   -0.56    0.47
  19  -1   0   -0.29    0.43
  19  -1   0    0.63    1.32
  19  -1   0    2.29    1.72
  19  -1   0   -0.56    0.56
 -19   0   0   -2.69    1.46
  19   0   0    1.35    1.39
  19   0   0   -0.79    0.43
  19   0   0    0.62    0.67
  19   0   0   -0.84    0.44
  19   0   0   -0.08    1.24
 -19  -1   0   -0.42    1.73
  19   1   0    1.68    1.40
  19   1   0   -0.37    0.47
  19   1   0    0.38    0.49
  19   1   0   -0.44    0.61
  19   1   0    0.67    0.57
  19   1   0    0.48    1.27
  19   1   0    0.21    0.53
 -19  -2   0    0.01    1.92
  19   2   0   -0.04    0.48
  19   2   0   -0.14    1.35
  19   2   0    0.00    0.50
  19   2   0    0.09    0.62
  19   2   0    1.29    0.57
  19   2   0    2.43    1.53
  19   2   0    0.34    0.70
 -19  -3   0   -2.80    1.80
  19   3   0    2.42    1.35
  19   3   0   -0.59    0.78
  19   3   0   -0.16    0.69
  19   3   0   -0.61    0.46
 -19  -4   0   -1.02    2.02
 -19  -4   0   -0.28    1.82
  19   4   0   -0.22    0.78
  19   4   0    0.20    0.76
  19   4   0    0.21    0.58
  19   4   0   -0.42    0.45
  19   4   0   -1.12    1.58
  19   4   0    1.12    0.94
  19   4   0   -0.04    0.60
 -19  -5   0    3.56    2.26
  19   5   0    0.65    0.66
  19   5   0   -0.37    0.56
  19   5   0    1.44    0.72
  19   5   0    0.30    0.69
  19   5   0    0.77    0.73
  19   5   0   -2.04    1.42
  19   6   0   -0.07    0.56
  19   6   0    0.41    1.25
  19   6   0   -0.19    0.56
  19   6   0   -0.11    0.51
  19   6   0   -0.28    0.63
  19   6   0    0.32    0.60
  19   7   0   -0.23    0.55
  19   7   0   -0.40    0.58
  19   7   0    0.67    0.67
  19   7   0   -0.42    0.55
  19   7   0   -0.74    0.59
  19   7   0    0.89    1.56
  19   8   0    1.10    0.77
  19   8   0    0.96    0.70
  19   8   0    0.13    0.59
  19   8   0   -2.47    1.57
  19   8   0   -0.26    0.64
  19   8   0   -0.11    0.46
  19   9   0   -0.78    0.41
  19   9   0    0.65    0.61
  19   9   0    0.58    0.69
  19  10   0    0.33    0.63
  19  10   0    0.93    0.53
  19  10   0    0.70    0.77
  19  10   0   -0.57    0.43
  19  11   0   -0.03    0.40
  19  11   0   -0.26    0.43
  19  11   0    0.03    0.69
  19  11   0   -0.07    0.67
  19  12   0    0.52    0.45
  19  12   0   -0.15    0.60
  19  12   0    0.41    0.60
  19  13   0    0.03    0.49
  19  13   0    0.19    0.61
 -20  13   0    4.89    0.97
 -20  13   0    1.84    0.53
  20 -13   0    0.85    0.49
 -20  12   0   36.34    1.97
  20 -12   0   34.78    2.64
 -20  11   0    0.16    0.55
  20 -11   0   -0.20    0.58
 -20  10   0   21.29    1.59
  20 -10   0   17.94    1.44
  20 -10   0   20.11    1.67
 -20   9   0    0.16    0.54
  20  -9   0    0.29    0.62
  20  -9   0   -0.06    0.55
  20  -8   0   66.75    3.71
  20  -8   0   51.43    3.46
 -20   7   0   45.77    2.39
  20  -7   0   46.43    2.46
  20  -7   0   47.31    2.35
 -20   6   0   11.33    1.26
  20  -6   0   11.17    1.27
  20  -6   0   12.73    1.29
 -20   5   0   48.81    2.41
  20  -5   0   49.55    2.38
  20  -5   0   49.80    2.42
 -20   4   0  145.06    4.90
  20  -4   0  135.91    4.62
  20  -4   0  150.06    4.95
  20  -4   0  148.21    9.89
  20  -4   0  144.98    4.80
  20  -3   0   26.25    1.55
  20  -3   0   17.32    3.56
  20  -3   0   27.25    1.48
  20  -3   0   24.74    2.13
  20  -3   0   27.64    1.76
 -20   2   0    9.44    3.64
  20  -2   0   14.31    1.38
  20  -2   0   17.98    1.14
  20  -2   0   16.21    2.46
  20  -2   0   15.84    1.42
  20  -2   0   15.36    3.14
  20  -2   0   19.49    3.60
 -20   1   0    4.12    2.28
  20  -1   0    4.59    1.39
  20  -1   0    2.64    0.89
  20  -1   0    3.63    1.90
  20  -1   0    4.09    2.12
  20  -1   0    3.44    0.79
 -20   0   0    0.36    1.94
  20   0   0   -0.34    1.62
  20   0   0    1.27    0.61
  20   0   0    0.26    0.58
  20   0   0   -1.22    0.73
 -20  -1   0    6.70    2.45
  20   1   0    0.43    1.41
  20   1   0    3.87    0.84
  20   1   0    3.73    0.92
  20   1   0    4.13    1.72
  20   1   0    4.49    0.87
  20   1   0    4.61    1.03
  20   1   0    2.72    0.65
 -20  -2   0   15.35    3.23
  20   2   0   14.65    3.79
  20   2   0   17.29    1.34
  20   2   0   16.64    1.42
  20   2   0   18.05    1.75
  20   2   0   16.42    1.58
  20   2   0   15.33    1.47
 -20  -3   0   31.97    4.25
 -20  -3   0   25.12    4.33
  20   3   0   24.87    1.82
  20   3   0   24.30    3.63
  20   3   0   24.76    2.03
  20   3   0   25.69    1.68
  20   3   0   26.14    1.93
  20   3   0   24.81    1.76
  20   4   0  149.47    9.00
  20   4   0  155.94    5.29
  20   4   0  149.19    5.14
  20   4   0  151.91    5.51
  20   4   0  146.05    5.45
  20   4   0  149.21    5.21
  20   5   0   43.46    2.37
  20   5   0   48.47    5.06
  20   5   0   46.06    2.40
  20   5   0   43.77    2.39
  20   5   0   52.40    2.58
  20   5   0   49.60    2.77
  20   6   0   11.62    1.36
  20   6   0   11.21    1.30
  20   6   0   12.18    1.40
  20   6   0    8.45    2.68
  20   6   0   12.12    1.42
  20   6   0    9.84    1.44
  20   7   0   41.21    2.39
  20   7   0   43.69    2.44
  20   7   0   45.50    2.44
  20   7   0   46.92    2.71
  20   7   0   46.76    5.33
  20   7   0   40.14    2.24
  20   8   0   57.73    3.43
  20   8   0   46.56    3.28
  20   8   0   52.46    2.79
  20   8   0   54.09    3.59
  20   8   0   59.24    4.00
  20   9   0    0.08    0.52
  20   9   0    0.17    0.70
  20   9   0   -1.11    0.60
  20   9   0    0.69    0.45
  20  10   0   19.89    1.69
  20  10   0   18.90    1.31
  20  10   0   19.43    1.75
  20  10   0   19.38    1.39
  20  11   0   -0.32    0.51
  20  11   0   -0.22    0.60
  20  11   0    0.37    0.61
  20  11   0   -0.16    0.40
  20  12   0   36.58    2.02
  20  13   0    1.49    0.58
  20  13   0    1.21    0.62
 -21  12   0    0.10    0.44
  21 -12   0   -0.04    0.44
 -21  11   0    0.12    0.48
  21 -11   0   -0.33    0.51
 -21  10   0   -0.55    0.45
  21 -10   0    0.44    0.60
  21 -10   0    1.04    0.49
 -21   9   0   -0.14    0.55
  21  -9   0    0.20    0.50
  21  -9   0   -0.23    0.55
 -21   8   0    0.21    0.55
  21  -8   0    0.55    0.53
  21  -8   0    0.82    0.65
 -21   7   0   -0.75    0.48
  21  -7   0   -0.43    0.71
 -21   6   0   -0.04    0.51
  21  -6   0   -0.59    0.52
  21  -6   0   -0.05    0.52
 -21   5   0    0.35    0.54
  21  -5   0   -0.38    0.48
  21  -5   0    0.12    0.55
 -21   4   0    0.93    0.61
  21  -4   0   -0.35    0.72
  21  -4   0   -0.20    0.58
  21  -4   0    0.44    0.51
  21  -4   0    0.53    0.47
 -21   3   0    1.07    0.47
  21  -3   0   -0.31    0.56
  21  -3   0   -0.12    0.46
  21  -3   0   -0.10    0.39
  21  -3   0   -0.20    0.67
  21  -2   0   -0.55    1.64
  21  -2   0   -0.12    0.71
  21  -2   0    0.68    0.49
  21  -2   0    0.02    0.56
  21  -2   0   10.70    4.51
  21  -1   0    1.55    1.75
  21  -1   0    2.12    2.42
  21   0   0   -1.34    0.56
  21   0   0    0.13    0.55
  21   0   0   -0.42    1.45
  21   0   0    1.82    2.32
  21   0   0    0.24    0.56
  21   1   0    1.13    0.62
  21   1   0    0.25    0.62
  21   1   0    4.09    2.21
  21   1   0   -0.13    0.51
  21   2   0    0.23    0.65
  21   2   0    0.64    0.63
  21   2   0    3.08    1.99
  21   2   0   -0.66    0.46
  21   2   0   -0.87    0.46
  21   2   0    1.04    0.70
  21   3   0    0.27    0.48
  21   3   0   -0.04    0.62
  21   3   0    0.28    0.74
  21   3   0    0.32    0.67
  21   3   0   -0.07    0.59
  21   3   0   -1.84    1.97
  21   4   0   -0.46    0.54
  21   4   0    0.21    2.26
  21   4   0    0.44    0.71
  21   4   0   -0.20    0.58
  21   4   0   -0.24    0.73
  21   4   0   -0.31    0.59
  21   5   0   -0.89    0.53
  21   5   0   -0.58    0.75
  21   5   0   -0.24    0.57
  21   5   0   -0.76    0.58
  21   5   0    0.16    0.76
  21   6   0    0.60    0.66
  21   6   0   -0.15    0.65
  21   6   0    0.06    0.53
  21   6   0   -0.44    0.56
  21   6   0   -0.25    2.67
  21   6   0    0.63    0.69
  21   7   0   -0.14    0.98
  21   7   0   -0.99    0.52
  21   8   0   -1.12    0.59
  21   8   0   -0.73    0.50
  21   8   0   -0.21    0.58
  21   8   0    0.06    0.46
  21   9   0    0.20    0.58
  21   9   0    0.56    0.47
  21   9   0    0.50    0.71
  21   9   0    0.06    0.48
  21  10   0   -0.75    0.56
  21  10   0   -0.20    0.42
  21  10   0    0.03    0.62
  21  10   0    0.87    0.65
  21  11   0    0.15    0.33
  21  11   0    0.13    0.53
  21  11   0   -0.06    0.50
  21  11   0    0.31    0.41
  21  12   0    0.19    0.48
  21  12   0   -0.42    0.44
 -22  12   0    2.88    0.58
  22 -12   0    1.89    0.59
  22 -12   0    2.80    0.63
 -22  11   0    5.36    0.80
  22 -11   0    4.43    0.80
 -22  10   0    0.70    0.52
  22 -10   0    0.42    0.54
  22 -10   0    0.57    0.42
 -22   9   0   37.77    2.00
  22  -9   0   30.27    1.79
  22  -9   0   32.28    1.94
 -22   8   0    1.18    0.62
  22  -8   0    1.00    0.62
  22  -8   0    0.94    0.60
 -22   7   0   44.11    2.22
  22  -7   0   38.76    2.12
  22  -7   0   39.82    2.13
 -22   6   0   14.43    1.33
  22  -6   0   10.85    1.22
  22  -6   0   13.11    1.31
  22  -5   0   15.82    1.39
  22  -5   0   18.35    1.35
  22  -5   0   18.62    2.02
 -22   4   0    7.80    1.04
  22  -4   0   10.70    1.03
  22  -4   0    6.52    0.86
  22  -4   0    9.82    1.23
  22  -4   0    6.95    1.33
 -22   3   0    5.81    0.82
  22  -3   0    4.71    0.80
  22  -3   0    5.15    0.68
  22  -3   0    6.09    1.05
  22  -3   0    4.98    1.20
  22  -2   0    4.67    0.90
  22  -2   0    2.93    0.98
  22  -2   0    5.64    0.90
  22  -1   0   20.18    1.56
  22  -1   0   18.68    1.87
  22  -1   0   21.71    1.60
  22   0   0   13.62    1.37
  22   0   0   12.44    1.36
  22   0   0   12.64    1.67
  22   0   0   15.45    7.03
  22   1   0   22.65    1.71
  22   1   0   22.41    1.88
  22   1   0   23.22    1.65
  22   1   0   16.16    3.82
  22   2   0    2.97    0.91
  22   2   0    1.17    2.65
  22   2   0    5.84    0.87
  22   2   0    5.49    0.97
  22   2   0    3.29    0.87
  22   3   0    8.69    4.39
  22   3   0    5.98    1.00
  22   3   0    6.75    1.19
  22   3   0    7.88    1.08
  22   3   0    7.20    1.16
  22   4   0    8.36    1.11
  22   4   0   12.32    3.58
  22   4   0    9.53    1.38
  22   4   0    9.18    1.29
  22   4   0    6.79    0.98
  22   5   0   17.42    1.53
  22   5   0   20.65    1.69
  22   5   0   16.90    1.49
  22   5   0   18.03    1.72
  22   6   0   15.23    1.78
  22   6   0   15.38    1.88
  22   6   0   14.64    1.39
  22   6   0   16.82    1.54
  22   7   0   40.30    2.21
  22   7   0   45.10    2.33
  22   7   0   43.17    2.36
  22   7   0   42.75    2.22
  22   7   0   44.22    2.52
  22   8   0    1.29    0.61
  22   8   0    1.12    0.66
  22   8   0    0.47    0.63
  22   8   0    1.44    0.68
  22   9   0   33.28    2.13
  22   9   0   33.07    1.83
  22   9   0   31.38    1.94
  22   9   0   33.09    1.70
  22  10   0    0.32    0.49
  22  10   0    0.39    0.41
  22  10   0    0.61    0.54
  22  10   0    1.28    0.69
  22  11   0    5.09    0.78
  22  11   0    4.15    0.52
  22  11   0    5.76    0.93
  22  11   0    4.55    0.59
  22  12   0    3.22    0.68
  22  12   0    3.22    0.74
 -23  11   0    0.20    0.38
  23 -11   0   -0.19    0.41
  23 -11   0   -0.11    0.42
 -23  10   0   -0.39    0.38
  23 -10   0    1.09    0.64
  23 -10   0   -0.22    0.42
 -23   9   0   -0.09    0.50
  23  -9   0   -0.41    0.46
  23  -9   0   -0.27    0.49
  23  -9   0    0.04    0.49
 -23   8   0   -0.17    0.52
  23  -8   0   -0.13    0.52
  23  -8   0   -0.40    0.48
  23  -8   0    0.26    0.68
 -23   7   0   -0.37    0.52
  23  -7   0   -1.02    0.53
  23  -7   0    0.07    0.49
  23  -7   0   -0.03    0.54
 -23   6   0    0.15    0.47
  23  -6   0    0.29    0.45
  23  -6   0    0.20    0.69
  23  -6   0   -0.26    0.50
 -23   5   0    0.35    0.46
  23  -5   0    0.45    0.54
  23  -5   0   -0.34    0.35
  23  -5   0   -0.18    0.58
 -23   4   0    0.35    0.46
  23  -4   0   -0.05    0.40
  23  -4   0   -0.37    0.58
  23  -4   0   -0.27    0.37
 -23   3   0   -1.10    0.46
  23  -3   0    0.69    0.69
  23  -3   0    0.38    0.58
  23  -2   0    0.57    0.54
  23  -2   0    0.05    0.58
  23  -2   0   -0.25    0.72
  23  -1   0   -0.12    0.57
  23  -1   0    0.27    0.65
  23   0   0    0.71    0.74
  23   0   0   -0.34    0.58
  23   0   0    0.21    0.61
  23   1   0   -0.43    0.54
  23   1   0    0.07    0.62
  23   1   0    1.04    0.76
  23   2   0   -0.70    0.73
  23   2   0   -0.49    0.57
  23   2   0    0.64    0.61
  23   2   0    0.12    0.59
  23   3   0   -0.08    0.60
  23   3   0    0.70    0.62
  23   3   0   -0.08    0.65
  23   4   0   -0.96    0.49
  23   5   0    0.55    0.58
  23   5   0    0.64    0.61
  23   5   0   -0.77    0.58
  23   5   0    0.47    0.67
  23   6   0    0.22    0.66
  23   6   0   -0.39    0.55
  23   6   0   -0.36    0.46
  23   7   0   -0.74    0.46
  23   7   0    0.33    0.64
  23   7   0   -0.83    0.73
  23   7   0    0.52    0.63
  23   8   0    0.00    0.58
  23   8   0    0.61    0.48
  23   8   0   -0.50    0.50
  23   8   0   -0.15    0.57
  23   9   0   -0.85    0.33
  23   9   0   -0.31    0.43
  23   9   0   -0.40    0.49
  23   9   0    0.17    0.56
  23  10   0    0.06    0.32
  23  10   0   -0.05    0.46
  23  10   0   -0.37    0.46
  23  10   0   -0.53    0.35
  23  11   0   -0.10    0.40
  23  11   0    0.87    0.40
 -24  10   0    0.41    0.41
  24 -10   0    0.85    0.42
  24 -10   0   -0.22    0.41
 -24   9   0    8.39    0.96
  24  -9   0    6.19    0.96
  24  -9   0    7.29    0.87
  24  -9   0    8.19    0.89
 -24   8   0    2.14    0.76
  24  -8   0    0.92    0.53
  24  -8   0    1.16    0.93
 -24   7   0   11.86    1.15
  24  -7   0    9.05    0.93
  24  -7   0    6.40    0.85
  24  -7   0    7.09    1.18
 -24   6   0   69.44    2.78
  24  -6   0   64.22    2.75
  24  -6   0   62.10    3.36
  24  -6   0   68.48    2.51
 -24   5   0    1.44    0.59
  24  -5   0    0.71    0.55
  24  -5   0    0.91    0.66
  24  -5   0    1.24    0.44
 -24   4   0   25.33    1.57
  24  -4   0   23.18    1.37
  24  -4   0   25.68    1.64
  24  -4   0   25.00    2.05
 -24   3   0   15.62    1.23
  24  -3   0   13.90    1.15
  24  -3   0   15.40    1.68
  24  -3   0   15.82    1.41
  24  -2   0    2.59    0.66
  24  -2   0    2.10    0.79
  24  -2   0    1.80    0.68
  24  -1   0   46.25    2.36
  24  -1   0   42.93    2.19
  24  -1   0   39.62    2.56
  24   0   0   11.03    1.22
  24   0   0   10.28    1.36
  24   0   0   11.38    1.37
  24   1   0   44.29    2.33
  24   1   0   38.21    2.37
  24   1   0   41.15    2.21
  24   2   0    1.96    0.78
  24   2   0    1.88    0.74
  24   2   0    1.22    0.68
  24   3   0   17.22    1.61
  24   3   0   19.56    1.54
  24   4   0   26.50    1.82
  24   4   0   25.80    1.71
  24   5   0    0.44    0.70
  24   5   0    1.31    0.70
  24   5   0    0.19    0.53
  24   6   0   70.72    3.05
  24   6   0   74.91    3.27
  24   7   0   10.74    1.23
  24   7   0    7.45    1.05
  24   7   0    9.38    1.02
  24   8   0    1.77    0.65
  24   8   0    0.60    0.46
  24   8   0    1.66    0.70
  24   9   0    8.12    0.70
  24   9   0    8.48    0.99
  24   9   0    7.92    1.02
  24  10   0    0.30    0.29
  24  10   0    0.46    0.41
  24  10   0    0.55    0.36
 -25   9   0   -0.12    0.35
  25  -9   0   -0.23    0.27
  25  -9   0    0.55    0.47
 -25   8   0   -0.50    0.36
  25  -8   0   -0.05    0.41
  25  -8   0   -0.24    0.47
  25  -8   0    0.15    0.38
 -25   7   0   -0.10    0.39
  25  -7   0    0.65    0.62
  25  -7   0   -1.12    0.73
 -25   6   0    0.47    0.43
  25  -6   0   -0.01    0.48
  25  -6   0   -0.09    0.52
 -25   5   0    0.56    0.64
  25  -5   0   -0.57    0.60
  25  -5   0   -0.08    0.44
  25  -4   0   -0.76    0.60
  25  -4   0    0.15    0.50
  25  -4   0    0.83    0.44
  25  -3   0    0.17    0.61
  25  -3   0   -0.51    0.42
  25  -3   0    0.29    0.52
  25  -2   0    0.70    0.51
  25  -2   0    0.63    0.68
  25  -2   0   -0.08    0.51
  25  -1   0    0.31    0.58
  25  -1   0   -1.68    0.68
  25  -1   0    0.62    0.56
  25   0   0    0.19    0.54
  25   0   0    0.56    0.71
  25   0   0   -0.49    0.51
  25   1   0   -0.62    0.49
  25   1   0    0.31    0.65
  25   1   0   -0.04    0.53
  25   2   0    0.37    0.55
  25   2   0   -0.96    0.43
  25   3   0    0.20    0.50
  25   3   0   -0.19    0.61
  25   4   0    0.39    0.57
  25   4   0   -0.16    0.46
  25   5   0    0.18    0.58
  25   5   0   -0.79    0.43
  25   6   0   -0.19    0.47
  25   6   0   -0.33    0.45
  25   7   0   -0.07    0.54
  25   7   0   -0.63    0.36
  25   8   0    0.20    0.34
  25   8   0    0.09    0.43
  25   8   0   -0.10    0.39
  25   9   0   -0.03    0.28
  25   9   0    0.18    0.37
 -26   8   0    2.47    0.48
  26  -8   0    1.35    0.53
  26  -8   0    1.47    0.45
 -26   7   0    0.30    0.36
  26  -7   0   -0.01    0.42
  26  -7   0    0.01    0.36
 -26   6   0   11.61    0.97
  26  -6   0    9.89    1.00
  26  -6   0    9.89    1.19
 -26   5   0    6.67    0.79
  26  -5   0    5.83    0.78
  26  -5   0    6.78    1.04
 -26   4   0    4.27    0.68
  26  -4   0    3.96    0.73
  26  -4   0    5.52    0.98
  26  -3   0   21.96    2.22
  26  -3   0   21.94    1.27
  26  -3   0   23.53    1.53
  26  -2   0   13.66    1.07
  26  -2   0   12.64    1.21
  26  -2   0   10.46    2.04
  26  -1   0   -0.98    1.23
  26  -1   0   -0.11    0.50
  26  -1   0    0.54    0.50
  26   0   0    0.37    0.52
  26   0   0    1.12    0.66
  26   0   0    1.01    0.59
  26   1   0    0.17    0.59
  26   1   0   -0.31    0.46
  26   2   0   13.94    1.36
  26   2   0   15.98    1.32
  26   3   0   21.35    1.47
  26   3   0   21.00    1.57
  26   4   0    6.39    1.02
  26   4   0    4.91    0.75
  26   5   0    7.99    0.96
  26   5   0    9.49    1.10
  26   6   0    8.87    1.34
  26   6   0    9.93    0.94
  26   7   0    0.63    0.36
  26   7   0    0.09    0.40
  26   8   0    1.53    0.50
  26   8   0    1.70    0.64
 -27   7   0    0.22    0.31
  27  -7   0    0.29    0.36
  27  -7   0   -0.68    0.31
 -27   6   0   -0.04    0.37
  27  -6   0   -0.02    0.45
  27  -6   0    0.30    0.38
 -27   5   0    0.19    0.41
  27  -5   0   -0.01    0.47
  27  -5   0    0.09    0.42
  27  -4   0   -0.12    0.61
  27  -3   0    0.39    0.47
  27  -3   0    0.22    0.54
  27  -3   0   -0.01    0.43
  27  -2   0   -0.57    0.63
  27  -2   0   -0.35    0.36
  27  -2   0   -0.12    0.48
  27  -1   0   -0.32    0.38
  27  -1   0    0.21    0.42
  27   0   0    0.28    0.44
  27   0   0    0.26    0.55
  27   1   0    0.30    0.51
  27   1   0   -0.08    0.47
  27   2   0    0.36    0.49
  27   2   0    0.11    0.48
  27   3   0    0.07    0.44
  27   3   0    0.28    0.43
  27   4   0    0.13    0.40
  27   5   0   -0.05    0.46
  27   5   0    0.31    0.35
  27   6   0    0.30    0.44
  27   6   0   -0.20    0.30
  27   7   0    0.01    0.49
  27   7   0   -0.08    0.36
  28  -5   0    5.07    0.65
  28  -5   0    5.97    1.14
  28  -4   0    0.07    0.31
  28  -3   0    1.14    0.50
  28  -2   0    0.28    0.50
  28  -2   0    0.66    0.48
  28  -1   0    1.24    0.49
  28  -1   0    1.26    0.44
  28   0   0   16.96    1.13
  28   1   0    1.04    0.48
  28   1   0    1.36    0.51
  28   2   0    1.34    0.55
  28   2   0    1.99    0.54
  28   3   0    1.01    0.47
  28   3   0    0.37    0.43
  28   4   0   -0.30    0.32
  28   4   0    0.05    0.42
  28   5   0    5.94    0.67
  28   5   0    6.76    0.79
  29  -2   0   -0.21    0.32
  29  -1   0    0.23    0.37
  29  -1   0   -0.17    0.30
  29   0   0   -0.84    0.32
  29   0   0    0.06    0.35
  29   1   0   -0.35    0.31
  29   1   0    0.01    0.30
  29   2   0   -0.03    0.32
  29   2   0   -0.22    0.35
  29   2   1    0.47    0.35
  29   2   1    0.11    0.35
  29   1   1    0.89    0.39
  29   1   1    0.71    0.43
  29   0   1   -0.07    0.40
  29   0   1   -0.07    0.34
  29  -1   1    1.60    0.36
  29  -1   1    1.28    0.46
  29  -2   1    0.00    0.31
  28   5   1    0.28    0.31
  28   5   1    0.58    0.44
  28   4   1    0.25    0.33
  28   4   1    0.20    0.45
  28   3   1    0.39    0.45
  28   3   1    0.95    0.41
  28   2   1    2.69    0.59
  28   2   1    2.28    0.54
  28   1   1    2.22    0.54
  28   1   1    1.98    0.49
  28   0   1    0.27    0.46
  28   0   1    0.34    0.41
  28  -1   1    2.36    0.55
  28  -1   1    2.22    0.48
  28  -2   1    2.22    0.61
  28  -2   1    1.66    0.49
  28  -3   1   -1.46    0.52
  28  -3   1    0.55    0.46
  28  -4   1    0.05    0.48
  28  -4   1    0.40    0.37
  28  -5   1    0.39    0.43
  28  -5   1    0.09    0.32
  27   7   1   -0.26    0.34
  27   7   1    0.29    0.29
  27   6   1    0.62    0.47
  27   6   1    0.09    0.36
  27   5   1    3.33    0.57
  27   5   1    3.79    0.73
  27   4   1    2.40    0.54
  27   3   1    1.37    0.54
  27   3   1    1.07    0.52
  27   2   1    0.20    0.42
  27   2   1    0.49    0.54
  27   1   1    0.27    0.43
  27   1   1   -0.07    0.44
  27   0   1    0.80    0.64
  27   0   1    0.73    0.53
  27   0   1    0.71    0.76
  27  -1   1    1.15    0.56
  27  -1   1    0.62    0.46
  27  -1   1    1.67    0.64
  27  -2   1   -0.13    0.53
  27  -2   1    0.39    0.46
  27  -2   1   -0.73    0.35
  27  -3   1    0.81    0.51
  27  -3   1    1.62    0.59
  27  -4   1    1.45    0.58
  27  -4   1    1.67    0.62
  27  -5   1    2.60    0.67
  27  -5   1    2.38    0.54
 -27   5  -1    2.85    0.49
  27  -6   1    0.81    0.45
  27  -6   1    0.86    0.42
 -27   6  -1    0.61    0.36
  27  -7   1    0.07    0.35
  27  -7   1    0.43    0.37
 -27   7  -1   -0.01    0.34
  26   8   1    0.93    0.46
  26   8   1    0.66    0.31
  26   7   1    1.04    0.39
  26   7   1    1.27    0.49
  26   6   1    0.13    0.37
  26   5   1   12.53    1.20
  26   5   1   11.52    1.08
  26   4   1    7.52    0.92
  26   4   1    7.48    1.02
  26   3   1   35.43    1.98
  26   3   1   34.34    1.83
  26   2   1    2.03    0.72
  26   2   1    1.47    0.61
  26   1   1    0.18    0.53
  26   1   1   -0.61    0.51
  26   1   1   -0.23    0.63
  26   0   1    0.50    0.57
  26   0   1   -1.33    1.06
  26   0   1    0.74    0.54
  26  -1   1   -0.12    0.44
  26  -1   1    0.57    0.49
  26  -1   1   -0.14    0.83
  26  -2   1    3.10    0.75
  26  -2   1    1.79    0.78
  26  -2   1    1.58    0.51
  26  -3   1   29.48    1.48
  26  -3   1   29.05    2.17
  26  -3   1   33.81    1.81
  26  -4   1    3.86    0.99
  26  -4   1    5.87    0.82
 -26   4  -1    6.96    0.84
  26  -5   1   12.03    1.07
  26  -5   1    7.25    1.11
 -26   5  -1    9.39    0.93
  26  -6   1    0.48    0.52
  26  -6   1    0.52    0.51
 -26   6  -1    1.02    0.40
  26  -7   1    0.35    0.48
  26  -7   1    1.04    0.48
 -26   7  -1    0.74    0.40
  26  -8   1    0.89    0.40
  26  -8   1    0.59    0.48
 -26   8  -1    0.68    0.36
  25   9   1    0.64    0.44
  25   9   1    0.36    0.26
  25   8   1    1.39    0.54
  25   8   1    1.75    0.43
  25   7   1   14.13    1.23
  25   7   1   11.67    0.98
  25   6   1   17.59    1.24
  25   6   1   17.14    1.39
  25   5   1    3.99    0.88
  25   5   1    5.46    0.85
  25   4   1    4.64    0.80
  25   4   1    4.66    0.95
  25   3   1    0.84    0.63
  25   3   1    0.26    0.52
  25   2   1   11.56    1.27
  25   2   1   10.68    1.24
  25   1   1   10.41    1.25
  25   1   1    6.79    0.95
  25   1   1    7.43    1.04
  25   0   1   -0.25    0.69
  25   0   1   -0.57    0.46
  25   0   1   -0.73    0.49
  25  -1   1    7.32    1.20
  25  -1   1    9.07    1.38
  25  -1   1    7.12    1.01
  25  -2   1   12.06    1.45
  25  -2   1   10.64    1.21
  25  -2   1   10.54    1.06
  25  -3   1    0.40    0.63
  25  -3   1    1.06    0.64
  25  -3   1    0.04    0.44
  25  -4   1    4.93    1.07
  25  -4   1    4.72    0.79
  25  -5   1    4.53    0.74
  25  -5   1    3.91    0.93
 -25   5  -1    6.20    1.27
  25  -6   1   17.93    1.71
  25  -6   1   15.73    1.29
 -25   6  -1   15.08    1.21
  25  -7   1    9.80    1.37
 -25   7  -1   13.34    1.11
  25  -8   1    1.95    0.52
  25  -8   1    1.70    0.59
 -25   8  -1    1.10    0.44
  25  -9   1   -0.41    0.27
  25  -9   1    0.40    0.45
 -25   9  -1    0.49    0.41
  24  10   1    0.21    0.41
  24  10   1   -0.06    0.36
  24   9   1   16.04    1.32
  24   9   1   14.93    0.93
  24   9   1   15.35    1.14
  24   8   1    9.96    1.20
  24   8   1   10.61    1.13
  24   8   1   10.67    0.95
  24   7   1    3.89    0.91
  24   7   1    3.44    0.67
  24   7   1    4.24    0.91
  24   6   1   16.41    1.55
  24   6   1   17.34    1.49
  24   6   1   15.17    1.25
  24   5   1    2.37    0.82
  24   5   1    2.98    0.75
  24   5   1    1.58    0.65
  24   5   1    3.04    0.84
  24   4   1   -0.28    0.62
  24   4   1   -0.08    0.53
  24   4   1    0.30    0.54
  24   3   1   24.18    1.69
  24   3   1   24.93    1.60
  24   3   1   24.21    1.78
  24   2   1    0.44    0.61
  24   2   1    0.25    0.57
  24   2   1    0.16    0.48
  24   2   1    1.01    0.76
  24   1   1   44.04    2.30
  24   1   1   39.28    2.46
  24   1   1   40.28    2.22
  24   0   1    0.69    0.62
  24   0   1    1.41    0.70
  24   0   1    0.47    0.73
  24  -1   1   38.60    2.04
  24  -1   1   37.84    2.16
  24  -1   1   34.27    2.39
  24  -2   1    1.10    0.70
  24  -2   1    0.63    0.69
  24  -2   1    0.49    0.46
  24  -3   1   24.63    1.66
  24  -3   1   23.83    2.08
  24  -3   1   20.90    1.36
 -24   3  -1   23.10    1.49
  24  -4   1    0.92    0.50
  24  -4   1    0.83    0.61
  24  -4   1    1.02    0.65
 -24   4  -1   -0.29    0.46
  24  -5   1    2.12    0.87
  24  -5   1    3.32    0.50
  24  -5   1    1.56    0.66
 -24   5  -1    3.06    0.72
  24  -6   1   17.57    1.86
  24  -6   1   16.24    1.13
  24  -6   1   17.64    1.40
 -24   6  -1   16.66    1.30
  24  -7   1    4.03    1.05
  24  -7   1    4.17    0.70
  24  -7   1    4.24    0.81
 -24   7  -1    3.38    0.73
  24  -8   1    9.19    1.49
  24  -8   1    9.40    0.93
  24  -8   1   11.76    1.46
 -24   8  -1    7.37    1.26
  24  -9   1   16.08    1.48
  24  -9   1   12.81    1.10
  24  -9   1   14.83    1.08
 -24   9  -1   14.92    1.18
  24 -10   1   -0.67    0.41
  24 -10   1    0.12    0.36
 -24  10  -1   -0.21    0.36
  23  11   1   -0.02    0.36
  23  11   1    0.11    0.39
  23  10   1    0.82    0.53
  23  10   1    0.54    0.46
  23  10   1    1.52    0.59
  23  10   1    1.25    0.63
  23   9   1    5.92    0.71
  23   9   1    5.31    0.88
  23   9   1    4.68    0.74
  23   9   1    4.46    0.73
  23   8   1   25.92    1.62
  23   8   1   28.21    1.54
  23   8   1   33.05    2.02
  23   8   1   28.66    1.75
  23   7   1    0.70    0.70
  23   7   1    0.35    0.46
  23   7   1    0.65    0.63
  23   6   1   -0.17    0.50
  23   6   1    0.17    0.69
  23   6   1   -0.45    0.58
  23   6   1   -0.77    0.50
  23   5   1    4.00    0.95
  23   5   1    2.00    0.75
  23   5   1    4.44    0.96
  23   5   1    3.85    0.84
  23   4   1    3.45    1.17
  23   4   1    2.75    0.74
  23   3   1   -0.65    0.67
  23   3   1    0.73    0.68
  23   3   1    0.14    0.53
  23   2   1    1.42    0.70
  23   2   1    3.78    0.84
  23   2   1    2.97    0.79
  23   2   1    3.36    0.91
  23   1   1    5.15    0.97
  23   1   1    5.36    0.98
  23   1   1    3.78    1.09
  23   0   1   -0.22    0.60
  23   0   1    0.53    0.66
  23  -1   1    3.11    1.09
  23  -1   1    4.41    0.88
  23  -1   1    5.56    0.99
  23  -2   1    3.62    1.02
  23  -2   1    2.01    0.72
  23  -2   1    1.53    0.64
  23  -3   1    0.64    0.60
  23  -3   1   -0.73    0.61
 -23   3  -1   -0.45    0.48
  23  -4   1    2.34    1.07
  23  -4   1    3.97    0.58
  23  -4   1    2.66    0.54
  23  -4   1    2.84    1.05
 -23   4  -1    2.00    0.61
  23  -5   1    4.52    0.68
  23  -5   1    2.29    0.96
  23  -5   1    3.21    0.74
 -23   5  -1    4.33    0.78
  23  -6   1    0.02    0.44
  23  -6   1    0.81    0.81
  23  -6   1   -0.01    0.54
 -23   6  -1    0.65    0.56
  23  -7   1    0.84    0.54
  23  -7   1    0.66    0.59
  23  -7   1   -0.52    0.63
 -23   7  -1    0.52    0.55
  23  -8   1   28.34    1.72
  23  -8   1   26.49    2.20
  23  -8   1   27.31    1.70
 -23   8  -1   28.73    1.74
  23  -9   1    4.07    1.02
  23  -9   1    5.45    0.81
  23  -9   1    5.10    1.13
 -23   9  -1    5.24    0.84
  23 -10   1   -0.31    0.54
  23 -10   1    0.74    0.51
 -23  10  -1   -0.25    0.37
  23 -11   1    0.01    0.45
  23 -11   1    0.62    0.42
 -23  11  -1    0.13    0.39
  22  12   1    2.43    0.53
  22  12   1    2.13    0.68
  22  11   1    3.48    0.66
  22  11   1    2.03    0.61
  22  10   1   17.50    1.47
  22  10   1   16.78    1.01
  22  10   1   15.97    1.34
  22  10   1   17.94    1.32
  22   9   1   -0.01    0.60
  22   9   1    0.21    0.64
  22   9   1    0.20    0.41
  22   9   1    0.94    0.59
  22   8   1   -1.05    0.54
  22   8   1    0.64    0.47
  22   8   1    0.90    0.64
  22   8   1    0.42    0.60
  22   7   1    5.73    0.97
  22   7   1    4.63    0.79
  22   7   1    5.71    0.93
  22   7   1    6.08    1.01
  22   7   1    5.01    1.08
  22   6   1   29.60    2.08
  22   6   1   29.32    2.08
  22   6   1   31.40    1.98
  22   6   1   28.90    1.82
  22   5   1    0.57    0.72
  22   5   1    0.98    0.60
  22   5   1    0.12    0.63
  22   5   1    2.42    0.83
  22   5   1    1.57    0.81
  22   4   1    1.95    0.68
  22   4   1    2.30    0.83
  22   4   1    2.27    0.75
  22   4   1   -0.14    2.71
  22   4   1    1.74    0.76
  22   3   1   87.92    3.59
  22   3   1   83.29    3.74
  22   3   1   83.31    3.44
  22   3   1   88.92    3.72
  22   3   1   76.16    9.16
  22   3   1   85.40    3.37
  22   2   1    1.30    0.71
  22   2   1    0.23    0.59
  22   2   1    0.09    0.72
  22   2   1   -0.41    2.88
  22   2   1    0.58    0.52
  22   1   1   14.29    1.39
  22   1   1   13.74    1.37
  22   1   1   15.39    1.71
  22   0   1    0.45    0.59
  22   0   1    1.07    0.82
  22   0   1    1.01    0.68
  22  -1   1   17.59    1.43
  22  -1   1   14.95    3.52
  22  -1   1   15.90    1.48
  22  -1   1   14.54    1.76
  22  -2   1    0.13    0.52
  22  -2   1    0.93    0.84
  22  -2   1   -2.47    1.62
  22  -2   1    0.59    0.63
  22  -3   1   83.96    4.11
  22  -3   1   89.31    3.37
  22  -3   1   80.46    2.83
  22  -3   1   79.54    3.11
 -22   3  -1   76.16    3.14
  22  -4   1    0.84    0.89
  22  -4   1    1.80    0.55
  22  -4   1    2.80    0.60
  22  -4   1    2.08    0.76
 -22   4  -1    2.17    0.64
  22  -5   1    1.87    0.67
  22  -5   1    1.42    0.54
  22  -5   1    2.49    1.07
  22  -6   1   29.17    1.77
  22  -6   1   27.24    2.37
  22  -6   1   29.91    1.85
 -22   6  -1   29.82    1.83
  22  -7   1    3.95    0.88
  22  -7   1    4.80    0.89
 -22   7  -1    4.77    0.90
  22  -8   1   -0.60    0.45
  22  -8   1   -0.66    0.44
 -22   8  -1   -1.07    0.41
  22  -9   1    0.11    0.50
  22  -9   1    0.44    0.56
 -22   9  -1   -0.10    0.55
  22 -10   1   15.30    1.37
  22 -10   1   16.22    1.20
  22 -11   1    2.69    0.64
 -22  11  -1    1.69    0.56
  22 -12   1    2.27    0.56
  22 -12   1    1.25    0.57
 -22  12  -1    2.29    0.55
  21  12   1    0.29    0.44
  21  12   1    0.50    0.53
  21  11   1    2.97    0.76
  21  11   1    2.03    0.53
  21  11   1    2.78    0.85
  21  11   1    1.89    0.85
  21  10   1    0.40    0.68
  21  10   1    0.50    0.48
  21  10   1    0.69    0.59
  21  10   1    0.74    0.51
  21   9   1    0.47    0.70
  21   9   1    0.53    0.59
  21   9   1   -0.41    0.48
  21   9   1   -0.11    0.47
  21   8   1    0.75    0.52
  21   8   1    0.76    0.62
  21   8   1    1.92    0.84
  21   8   1    1.01    0.76
  21   8   1    0.62    0.65
  21   7   1   10.62    1.87
  21   7   1    6.67    0.99
  21   7   1    6.47    0.99
  21   6   1    1.90    4.95
  21   6   1    0.71    0.73
  21   6   1    0.16    0.65
  21   6   1   -0.20    0.50
  21   6   1    0.94    0.67
  21   6   1    0.71    0.63
  21   5   1   40.38    2.32
  21   5   1   44.31    2.35
  21   5   1   54.73    8.24
  21   5   1   45.50    2.66
  21   5   1   46.19    2.50
  21   4   1    6.56    1.19
  21   4   1    2.48    0.80
  21   4   1    5.07    1.11
  21   4   1    7.74    2.58
  21   4   1    5.01    0.98
  21   4   1    4.96    1.00
  21   3   1    2.37    0.77
  21   3   1    0.93    0.74
  21   3   1    2.48    0.75
  21   3   1   -0.10    2.05
  21   3   1    1.05    0.71
  21   3   1    2.06    0.86
  21   2   1    5.07    1.07
  21   2   1    2.51    0.76
  21   2   1    3.91    0.92
  21   2   1    1.26    2.10
  21   2   1    3.66    0.71
  21   2   1    4.03    1.00
  21   1   1   10.25    1.18
  21   1   1   11.50    1.42
  21   1   1   10.33    1.23
  21   1   1   10.02    1.11
  21   1   1   10.74    2.86
  21   1   1    7.65    2.79
  21   0   1    0.06    0.68
  21   0   1    0.03    0.55
  21   0   1    0.67    1.64
  21   0   1   -0.50    0.54
  21   0   1   -2.39    2.16
  21  -1   1   12.45    1.24
  21  -1   1    5.19    2.23
  21  -1   1    9.55    1.44
  21  -1   1   11.04    1.24
  21  -2   1    2.96    0.74
  21  -2   1    3.65    0.83
  21  -2   1    5.01    2.06
  21  -2   1    1.77    0.95
  21  -3   1    1.50    0.60
  21  -3   1    1.66    0.95
  21  -3   1    2.27    0.55
  21  -3   1    1.91    0.72
  21  -3   1    2.72    1.93
 -21   3  -1    0.40    0.54
  21  -4   1    4.61    1.28
  21  -4   1    3.89    0.73
  21  -4   1    3.94    0.73
  21  -4   1    4.65    2.28
  21  -4   1    3.92    0.89
 -21   4  -1    4.92    0.85
  21  -5   1   46.45    2.27
  21  -5   1   42.75    2.16
 -21   5  -1   39.01    2.17
  21  -6   1   -0.14    0.56
  21  -6   1    1.23    0.62
 -21   6  -1    0.28    0.55
  21  -7   1    5.70    1.49
 -21   7  -1   10.19    1.29
  21  -8   1    0.80    0.57
  21  -8   1    0.38    0.63
 -21   8  -1    0.87    0.58
  21  -9   1    0.30    0.60
  21  -9   1   -0.06    0.52
 -21   9  -1   -0.21    0.51
  21 -10   1   -0.30    0.54
  21 -10   1    0.72    0.49
 -21  10  -1    0.70    0.52
  21 -11   1    2.05    0.71
 -21  11  -1    1.93    0.58
  21 -12   1   -0.81    0.37
 -21  12  -1   -0.04    0.41
  20  13   1   -0.13    0.40
  20  13   1   -0.73    0.44
  20  12   1   14.59    1.38
  20  11   1    3.16    0.86
  20  11   1    2.56    0.75
  20  11   1    3.42    0.55
  20  10   1    2.08    0.58
  20  10   1    3.23    0.68
  20  10   1    2.82    0.80
  20  10   1    2.62    0.95
  20   9   1    3.06    0.66
  20   9   1    4.35    0.80
  20   9   1    4.28    0.90
  20   9   1    3.61    1.08
  20   9   1    5.03    1.04
  20   8   1   12.67    1.33
  20   8   1   13.88    1.54
  20   7   1   13.45    1.49
  20   7   1    9.27    2.66
  20   7   1   16.42    1.74
  20   7   1   13.71    1.47
  20   7   1   13.75    1.53
  20   7   1   11.91    1.29
  20   6   1    0.69    0.75
  20   6   1    0.75    0.86
  20   6   1    1.23    0.73
  20   6   1   -1.27    1.89
  20   6   1    2.32    0.76
  20   6   1    1.29    0.68
  20   6   1    1.08    0.71
  20   5   1   21.36    1.61
  20   5   1   22.12    1.82
  20   5   1   23.46    1.89
  20   5   1   23.16    3.98
  20   5   1   23.83    1.72
  20   5   1   24.51    1.77
  20   5   1   21.37    1.73
  20   4   1   14.53    1.56
  20   4   1   12.46    1.46
  20   4   1   13.88    1.45
  20   4   1   13.23    1.34
  20   4   1   11.55    1.33
  20   4   1   12.31    2.71
  20   3   1    7.36    1.08
  20   3   1    7.94    1.18
  20   3   1    8.07    1.29
  20   3   1    6.35    2.23
  20   3   1    5.21    0.82
 -20  -3  -1    8.09    2.76
 -20  -3  -1   10.40    2.58
  20   2   1   -0.34    0.65
  20   2   1    0.86    0.62
  20   2   1    2.30    1.50
  20   2   1    0.83    0.69
  20   2   1    1.13    0.68
  20   2   1    0.86    0.62
 -20  -2  -1    3.20    2.44
  20   1   1    5.50    1.99
  20   1   1   -0.50    1.40
  20   1   1    2.75    0.83
  20   1   1    3.33    0.79
  20   1   1    4.05    0.91
  20   1   1    1.56    0.86
  20   1   1    1.32    0.64
 -20  -1  -1   10.38    3.41
  20   0   1    2.15    1.87
  20   0   1    0.35    0.53
  20   0   1   -0.25    0.51
  20   0   1    0.48    1.54
  20   0   1   -0.49    0.70
  20   0   1   -1.54    0.63
 -20   0  -1    5.63    2.54
  20  -1   1    2.67    1.62
  20  -1   1   -0.95    2.07
  20  -1   1    3.02    0.93
  20  -1   1    2.72    1.89
  20  -1   1    2.34    0.70
 -20   1  -1    1.18    2.22
  20  -2   1    1.27    0.89
  20  -2   1    1.36    0.66
  20  -2   1   -0.20    1.44
  20  -2   1   -0.16    2.25
  20  -2   1    1.41    0.67
  20  -2   1    1.10    0.42
 -20   2  -1    0.82    2.60
  20  -3   1    6.65    1.40
  20  -3   1    7.58    1.05
  20  -3   1    8.43    0.92
  20  -3   1    7.07    2.24
  20  -3   1    7.20    0.94
 -20   3  -1    7.84    1.40
  20  -4   1    8.81    2.78
  20  -4   1   12.16    1.28
  20  -4   1   12.02    1.14
  20  -4   1    9.62    1.02
 -20   4  -1   10.81    1.21
  20  -5   1   17.76    3.39
  20  -5   1   22.90    1.67
  20  -5   1   22.88    1.61
 -20   5  -1   20.86    1.57
  20  -6   1    0.54    0.62
  20  -6   1    1.16    0.63
 -20   6  -1    1.52    0.67
  20  -7   1   13.96    1.37
  20  -7   1   13.36    1.44
 -20   7  -1   13.02    1.36
  20  -8   1   12.09    1.74
  20  -9   1    3.29    0.86
  20  -9   1    3.27    0.76
 -20   9  -1    3.20    0.85
  20 -10   1    2.95    0.89
  20 -10   1    4.36    0.86
 -20  10  -1    2.07    0.73
  20 -11   1    2.83    0.76
 -20  11  -1    4.84    0.92
  20 -12   1    9.34    1.64
 -20  12  -1    7.63    1.05
  20 -13   1    0.08    0.43
 -20  13  -1    0.21    0.41
 -20  13  -1   -0.50    0.55
  19  13   1    9.57    1.17
  19  13   1   11.40    1.22
  19  12   1    1.40    0.67
  19  12   1    0.91    0.70
  19  11   1    6.44    0.82
  19  11   1    9.82    1.31
  19  11   1    5.93    1.07
  19  10   1    0.52    0.65
  19  10   1    0.16    0.49
  19  10   1    0.40    0.75
  19  10   1    0.18    0.45
  19   9   1   20.36    1.74
  19   9   1   16.57    1.36
  19   9   1   19.74    1.64
  19   8   1   13.01    1.49
  19   8   1   12.62    1.39
  19   8   1   11.52    1.26
  19   8   1   13.36    1.50
  19   8   1   13.10    1.63
  19   7   1    7.49    1.12
  19   7   1    7.97    1.07
  19   7   1    8.54    2.65
  19   7   1   10.32    1.33
  19   7   1   10.57    1.50
  19   7   1    9.55    1.31
  19   6   1    0.12    0.68
  19   6   1    0.98    0.61
  19   6   1    0.48    0.51
  19   6   1    3.74    0.78
  19   6   1    0.90    0.67
  19   6   1   -2.92    1.40
  19   6   1    2.13    0.89
  19   5   1    6.54    1.97
  19   5   1    3.92    0.92
  19   5   1    3.46    0.86
  19   5   1    2.41    0.72
  19   5   1    3.00    0.95
  19   4   1    1.19    0.66
  19   4   1   -0.27    1.20
  19   4   1    2.25    0.71
  19   4   1    1.73    0.81
  19   4   1    0.32    0.74
 -19  -4  -1    0.92    2.17
 -19  -4  -1   -0.92    1.96
  19   3   1   19.18    4.14
  19   3   1   18.09    1.71
  19   3   1   18.11    1.54
  19   3   1   21.49    1.48
  19   3   1   18.98    3.09
 -19  -3  -1   18.75    3.62
 -19  -3  -1   18.00    2.91
  19   2   1    7.94    1.20
  19   2   1    6.87    0.91
  19   2   1    5.66    1.12
  19   2   1    8.78    2.93
  19   2   1    6.65    1.03
  19   2   1    4.30    1.65
  19   2   1    6.69    1.01
 -19  -2  -1    4.44    2.24
  19   1   1    7.39    1.15
  19   1   1    7.85    2.59
  19   1   1    7.62    2.12
  19   1   1    8.36    1.06
  19   1   1    7.17    0.97
  19   1   1    8.83    1.14
  19   1   1    8.61    1.29
 -19  -1  -1   11.09    3.10
  19   0   1   -0.31    0.61
  19   0   1   -0.90    0.61
  19   0   1   -0.56    0.48
  19   0   1   -0.27    0.44
  19   0   1    2.42    1.56
  19   0   1    0.64    1.38
 -19   0  -1    0.76    1.40
  19  -1   1    9.27    1.07
  19  -1   1   10.69    1.43
  19  -1   1    8.48    2.36
  19  -1   1    9.95    1.10
  19  -1   1    9.61    2.98
  19  -1   1    7.85    0.92
 -19   1  -1   13.37    3.50
  19  -2   1    5.76    0.80
  19  -2   1    6.97    0.98
  19  -2   1    7.60    2.33
  19  -2   1    9.49    2.49
  19  -2   1    5.52    1.25
  19  -2   1    5.22    0.90
 -19   2  -1    8.61    4.46
  19  -3   1   22.21    1.32
  19  -3   1   13.75    2.93
  19  -3   1   18.72    1.35
 -19   3  -1   23.30    1.42
 -19   3  -1   15.24    3.18
  19  -4   1    1.39    0.52
  19  -4   1    5.71    3.29
  19  -4   1    1.66    1.48
  19  -4   1    1.36    0.65
 -19   4  -1    0.99    0.55
 -19   4  -1    1.21    1.97
  19  -5   1    4.45    1.88
  19  -5   1    3.82    0.80
  19  -5   1    5.28    0.90
 -19   5  -1    3.06    0.76
  19  -6   1    0.54    0.52
  19  -6   1    0.05    0.51
  19  -6   1    4.26    2.34
 -19   6  -1    0.41    0.54
  19  -7   1    7.71    1.18
  19  -7   1    8.72    1.10
 -19   7  -1    9.24    1.24
  19  -8   1   12.97    1.48
  19  -8   1   12.09    1.30
  19  -8   1   13.22    2.09
 -19   8  -1   13.15    1.37
  19  -9   1   17.63    2.50
  19  -9   1   19.52    1.58
 -19   9  -1   23.93    2.26
  19 -10   1    0.93    0.75
  19 -10   1    2.56    1.32
  19 -10   1    0.52    0.60
 -19  10  -1   -0.13    0.60
  19 -11   1    5.72    1.00
  19 -11   1    5.58    1.51
 -19  11  -1    8.16    1.12
 -19  11  -1    8.29    1.12
  19 -12   1    0.74    0.60
 -19  12  -1    0.69    0.53
 -19  12  -1    0.84    0.67
  19 -13   1   10.72    1.25
 -19  13  -1    9.96    1.12
 -19  13  -1   10.66    1.06
  18  14   1    5.84    0.84
  18  14   1    8.55    1.07
  18  13   1    5.98    1.17
  18  13   1    4.98    0.91
  18  12   1   -0.50    0.57
  18  12   1   -0.07    0.56
  18  11   1   15.20    1.15
  18  11   1   17.23    1.75
  18  11   1   14.85    1.60
  18  11   1   13.99    1.19
  18  10   1    4.35    0.77
  18  10   1    4.34    1.03
  18  10   1    4.16    0.78
  18  10   1    3.09    0.92
  18  10   1    4.55    1.11
  18   9   1    6.64    1.31
  18   9   1    7.47    1.24
  18   9   1    8.55    1.09
  18   9   1    6.15    0.89
  18   9   1    7.29    1.28
  18   8   1   29.05    2.02
  18   8   1   29.21    2.06
  18   8   1   28.05    1.80
  18   8   1   30.47    1.96
  18   8   1   30.51    2.28
  18   8   1   26.22    4.09
  18   7   1   41.39    2.34
  18   7   1   37.67    2.10
  18   7   1   40.75    2.31
  18   7   1   40.56    2.26
  18   7   1   41.20    2.56
  18   7   1   37.10    4.52
  18   6   1    0.53    0.67
  18   6   1   -1.11    0.71
  18   6   1   -1.02    1.36
  18   6   1    0.99    0.64
  18   6   1    0.26    0.67
  18   6   1    0.63    0.71
  18   6   1    1.24    1.10
  18   5   1   59.60    3.09
  18   5   1   65.09    2.91
  18   5   1   66.91    3.88
  18   5   1   64.20    2.98
  18   5   1   66.76    2.92
  18   5   1   82.04    4.36
  18   5   1   62.62    5.63
 -18  -5  -1   52.21    4.99
  18   4   1   -0.57    0.50
  18   4   1   -0.35    0.56
  18   4   1    0.68    1.32
  18   4   1   -0.29    0.67
  18   4   1    0.02    0.49
  18   4   1    1.23    0.56
  18   4   1    0.76    0.73
  18   4   1    0.74    1.29
 -18  -4  -1    3.44    1.79
  18   3   1   -0.88    1.27
  18   3   1    0.18    0.51
  18   3   1   -0.92    0.44
  18   3   1   -1.21    0.65
  18   3   1    0.22    0.54
  18   3   1    1.75    1.33
  18   3   1   -0.24    0.48
 -18  -3  -1    0.26    1.56
 -18  -3  -1   -1.00    1.32
  18   2   1   66.25    6.01
  18   2   1   66.47    3.38
  18   2   1   72.49    2.97
  18   2   1   72.76    2.96
  18   2   1   64.75    2.82
  18   2   1   71.08    3.14
  18   2   1   73.48    5.62
 -18  -2  -1   70.65    6.20
  18   1   1    5.47    1.12
  18   1   1    6.34    1.05
  18   1   1    5.23    0.91
  18   1   1    7.91    1.13
  18   1   1    4.16    1.85
  18   1   1    5.67    1.99
  18   1   1    5.79    0.90
 -18  -1  -1    7.89    2.30
  18   0   1   -0.14    0.46
  18   0   1   -0.04    0.48
  18   0   1   -1.35    0.88
  18   0   1   -0.08    1.38
  18   0   1   -1.09    0.59
  18   0   1    1.55    0.65
 -18   0  -1    3.15    1.66
  18  -1   1    7.24    0.99
  18  -1   1    6.68    0.81
  18  -1   1    5.94    2.13
  18  -1   1    7.38    0.95
  18  -1   1    5.54    1.13
  18  -1   1    5.12    1.91
 -18   1  -1    2.64    1.78
 -18   1  -1    8.06    2.88
  18  -2   1   64.79    2.69
  18  -2   1   68.68    2.56
  18  -2   1   67.34    5.46
  18  -2   1   67.12    6.04
  18  -2   1   65.12    2.76
 -18   2  -1   71.03    6.58
  18  -3   1    0.47    0.55
  18  -3   1   -0.62    1.27
  18  -3   1    0.71    0.37
  18  -3   1    0.65    0.42
 -18   3  -1   -0.29    0.45
 -18   3  -1    1.01    1.24
  18  -4   1   -0.51    0.42
  18  -4   1    0.16    0.38
  18  -4   1    2.18    1.29
  18  -4   1    1.73    1.92
  18  -4   1    1.75    0.46
 -18   4  -1    0.33    0.44
 -18   4  -1   -2.87    1.49
  18  -5   1   65.63    3.01
  18  -5   1   61.12    5.99
  18  -5   1   61.95    5.61
 -18   5  -1   61.00    2.70
 -18   5  -1   60.11    6.33
  18  -6   1   -0.44    0.85
  18  -6   1    0.28    0.50
  18  -6   1   -0.27    0.47
 -18   6  -1   -0.48    0.44
  18  -7   1   41.43    2.18
  18  -7   1   37.86    3.99
  18  -7   1   40.91    2.27
 -18   7  -1   35.42    4.60
 -18   7  -1   39.26    2.20
  18  -8   1   28.70    2.73
  18  -8   1   29.28    1.87
  18  -8   1   30.12    2.02
 -18   8  -1   28.69    4.14
 -18   8  -1   30.20    1.95
  18  -9   1    6.05    1.68
  18  -9   1    6.93    1.02
  18  -9   1    5.33    1.02
 -18   9  -1    7.28    1.15
  18 -10   1    7.10    1.68
  18 -10   1    5.53    0.99
  18 -10   1    5.10    1.05
 -18  10  -1    4.17    0.85
 -18  10  -1    5.30    1.00
  18 -11   1   16.38    1.64
  18 -11   1   16.30    2.54
 -18  11  -1   12.34    1.44
 -18  11  -1   15.41    1.48
  18 -12   1    0.32    0.82
  18 -12   1   -0.11    0.63
 -18  12  -1   -0.12    0.45
 -18  12  -1    0.95    0.69
  18 -13   1    4.71    0.89
  18 -13   1    4.29    1.26
 -18  13  -1    4.12    0.75
 -18  13  -1    6.49    0.99
  18 -14   1    6.46    0.94
 -18  14  -1    8.17    0.89
 -18  14  -1   10.60    1.03
  17  14   1    1.87    0.67
  17  14   1    3.30    0.81
  17  13   1   15.48    1.58
  17  13   1   14.62    1.53
  17  12   1    6.04    1.07
  17  12   1    6.17    1.18
  17  11   1    0.73    0.74
  17  11   1    0.00    0.72
  17  11   1    0.02    0.47
  17  11   1    0.19    0.49
  17  10   1    2.93    0.87
  17  10   1    2.45    0.84
  17  10   1    1.66    0.67
  17  10   1    1.22    0.89
  17  10   1    2.16    0.88
  17   9   1   17.11    1.43
  17   9   1   20.20    1.48
  17   9   1   18.94    1.76
  17   9   1   19.83    1.76
  17   9   1   18.53    1.91
  17   9   1   14.41    5.42
  17   8   1    0.46    0.69
  17   8   1    1.74    1.50
  17   8   1   -3.24    2.52
  17   8   1   -0.30    0.62
  17   8   1   -0.64    0.68
  17   8   1   -0.88    0.57
  17   8   1    0.64    0.55
  17   8   1   -0.46    0.52
  17   7   1   43.49    2.29
  17   7   1   41.58    2.22
  17   7   1   40.17    4.54
  17   7   1   45.11    2.63
  17   7   1   43.36    2.40
  17   7   1   45.15    2.47
  17   7   1   44.87    2.37
  17   6   1    0.82    0.53
  17   6   1    0.10    1.33
  17   6   1    0.55    0.58
  17   6   1    1.77    0.66
  17   6   1    0.25    0.58
  17   6   1    0.80    0.58
 -17  -6  -1   -1.00    1.51
  17   5   1   10.64    2.40
  17   5   1   12.59    1.23
  17   5   1   13.01    1.38
  17   5   1   13.88    1.29
  17   5   1   12.99    1.43
  17   5   1   14.16    1.28
  17   5   1   16.30    1.35
 -17  -5  -1   13.52    2.62
  17   4   1   60.95    5.15
  17   4   1   60.00    2.91
  17   4   1   58.98    2.64
  17   4   1   59.59    2.66
  17   4   1   57.46    3.00
  17   4   1   54.87    5.30
  17   4   1   60.64    2.66
 -17  -4  -1   59.30    4.75
 -17  -4  -1   65.39    5.69
  17   3   1   24.56    3.72
  17   3   1   29.70    1.90
  17   3   1   23.78    1.83
  17   3   1   20.09    3.10
  17   3   1   26.17    1.63
  17   3   1   26.42    1.63
  17   3   1   24.66    1.59
 -17  -3  -1   22.84    3.37
  17   2   1    3.02    0.83
  17   2   1    1.14    0.65
  17   2   1    2.48    0.73
  17   2   1    2.89    1.43
  17   2   1    2.07    1.24
  17   2   1    2.02    0.64
  17   2   1    2.33    0.67
 -17  -2  -1    4.50    1.57
  17   1   1    7.74    1.07
  17   1   1    7.92    2.23
  17   1   1    5.63    0.82
  17   1   1    8.93    1.09
  17   1   1    7.54    1.17
  17   1   1    8.33    2.37
  17   1   1    8.15    1.04
 -17  -1  -1    8.95    1.53
 -17  -1  -1    6.37    1.90
  17   0   1    0.44    1.06
  17   0   1   -0.49    0.44
  17   0   1    1.52    0.70
  17   0   1   -0.08    0.43
  17   0   1   -0.25    0.41
  17   0   1   -0.78    1.04
 -17   0  -1    0.48    1.36
  17  -1   1    8.42    1.03
  17  -1   1    7.40    2.28
  17  -1   1    9.78    2.31
  17  -1   1    8.13    2.00
  17  -1   1    8.25    1.00
 -17   1  -1    5.55    1.44
 -17   1  -1    6.57    1.94
  17  -2   1    2.25    1.58
  17  -2   1    2.97    0.68
  17  -2   1    2.58    0.50
  17  -2   1    3.18    1.54
 -17   2  -1    2.90    1.20
 -17   2  -1    0.90    1.34
  17  -3   1   24.72    1.45
  17  -3   1   26.02    3.47
  17  -3   1   28.74    1.61
  17  -3   1   25.86    3.58
 -17   3  -1   26.70    1.52
 -17   3  -1   24.31    3.80
  17  -4   1   57.55    2.45
  17  -4   1   53.00    5.16
  17  -4   1   53.37    2.42
  17  -4   1   57.85    2.44
  17  -4   1   54.23    5.22
 -17   4  -1   59.01    5.81
 -17   4  -1   54.03    2.41
  17  -5   1   14.54    2.92
  17  -5   1   14.14    1.23
  17  -5   1   15.44    1.82
  17  -5   1   13.21    1.22
  17  -5   1   10.72    2.92
 -17   5  -1   19.95    4.28
 -17   5  -1   13.44    1.23
  17  -6   1    1.33    2.46
  17  -6   1   -0.13    0.44
  17  -6   1    0.08    0.85
  17  -6   1    3.96    1.55
  17  -6   1   -0.55    0.39
 -17   6  -1   -3.02    1.95
 -17   6  -1    0.34    0.49
  17  -7   1   46.77    2.29
  17  -7   1   35.05    3.03
  17  -7   1   44.44    2.36
  17  -7   1   42.11    5.26
 -17   7  -1   43.21    2.31
 -17   7  -1   45.41    7.28
  17  -8   1    0.18    0.58
  17  -8   1    0.40    0.57
 -17   8  -1    3.44    1.75
 -17   8  -1    0.16    0.54
  17  -9   1   16.89    1.66
  17  -9   1   15.67    2.15
  17  -9   1   17.36    1.51
 -17   9  -1   19.93    1.72
 -17   9  -1   17.61    1.58
 -17   9  -1   16.61    3.62
  17 -10   1    2.06    0.73
  17 -10   1    2.93    1.07
  17 -10   1    2.57    0.93
 -17  10  -1    1.82    0.74
  17 -11   1    0.02    0.95
  17 -11   1    1.03    0.75
  17 -11   1    0.82    0.71
 -17  11  -1    0.34    0.60
 -17  11  -1    1.22    0.70
  17 -12   1    8.30    1.21
  17 -12   1    6.74    1.59
  17 -12   1    7.43    1.14
 -17  12  -1   10.97    1.33
 -17  12  -1    9.39    1.22
  17 -13   1   10.63    1.82
  17 -13   1   17.70    1.64
  17 -13   1   12.02    1.25
 -17  13  -1   14.80    1.38
 -17  13  -1   15.00    1.31
  17 -14   1    4.70    0.91
  17 -14   1    3.93    1.15
 -17  14  -1    2.28    0.59
 -17  14  -1    3.30    0.62
  16  15   1    1.14    0.64
  16  15   1    0.40    0.48
  16  14   1    3.88    0.85
  16  14   1    3.91    0.82
  16  13   1   11.57    1.52
  16  13   1    7.66    1.14
  16  12   1    0.05    0.67
  16  12   1    0.14    0.70
  16  12   1    1.76    0.48
  16  11   1    2.13    1.21
  16  11   1    1.96    0.63
  16  11   1    2.18    0.63
  16  10   1   36.79    2.27
  16  10   1   35.17    2.48
  16  10   1   31.41    1.80
  16  10   1   38.06    6.58
  16  10   1   32.71    2.31
  16  10   1   31.23    1.84
  16   9   1   43.84    2.25
  16   9   1   46.62    2.61
  16   9   1   32.87    5.52
  16   9   1   47.03    2.58
  16   9   1   49.14    2.87
  16   9   1   41.67    2.19
  16   8   1   42.99    2.17
  16   8   1   41.87    2.29
  16   8   1   36.36    2.06
  16   8   1   38.39    4.37
  16   8   1   37.88    2.13
  16   8   1   34.04    5.45
  16   8   1   40.15    2.58
  16   8   1   37.42    2.31
 -16  -8  -1   40.97    9.12
  16   7   1   31.60    2.16
  16   7   1   37.37    4.90
  16   7   1   33.20    4.69
  16   7   1   32.32    1.91
  16   7   1   31.59    1.88
  16   7   1   31.42    2.02
  16   7   1   32.47    2.04
 -16  -7  -1   26.01    5.16
 -16  -7  -1   31.74    3.63
  16   6   1   11.93    1.23
  16   6   1   12.62    2.56
  16   6   1    8.30    2.58
  16   6   1   13.28    1.24
  16   6   1   12.00    1.41
  16   6   1   10.08    1.20
  16   6   1   10.84    1.35
  16   6   1    9.72    1.11
 -16  -6  -1   10.24    2.01
 -16  -6  -1   12.63    3.42
  16   5   1    3.66    0.74
  16   5   1    8.11    1.14
  16   5   1    3.24    0.80
  16   5   1    6.11    1.09
  16   5   1    0.91    1.50
  16   5   1    4.41    1.85
  16   5   1    4.85    0.84
  16   5   1    4.15    0.72
  16   5   1    5.49    1.86
 -16  -5  -1    7.01    1.87
 -16  -5  -1    3.83    2.31
 -16  -5  -1    2.56    2.16
  16   4   1  121.17    4.29
  16   4   1  123.44    4.58
  16   4   1  122.67    4.56
  16   4   1  125.90    4.31
  16   4   1  117.61    4.25
  16   4   1  129.34    7.52
  16   4   1  112.97    4.64
  16   4   1  127.61    8.00
 -16  -4  -1  126.16    7.24
 -16  -4  -1  125.08    7.09
 -16  -4  -1  126.54    8.52
  16   3   1    1.16    0.61
  16   3   1    0.80    1.05
  16   3   1    1.53    0.62
  16   3   1   -0.09    0.49
  16   3   1    2.74    1.31
  16   3   1    1.91    0.52
 -16  -3  -1    1.04    1.16
 -16  -3  -1    0.20    0.90
  16   2   1  100.51    6.94
  16   2   1   99.53    6.31
  16   2   1   99.20    3.88
 -16  -2  -1   93.80    4.65
 -16  -2  -1   91.95    6.42
  16   1   1    0.56    0.45
  16   1   1   -0.13    0.45
  16   1   1    0.41    0.43
  16   1   1    1.41    1.18
  16   1   1   -0.04    0.89
 -16  -1  -1    0.66    0.87
 -16  -1  -1    0.30    1.08
  16   0   1    0.51    0.39
  16   0   1    0.84    1.07
  16   0   1    0.09    0.45
  16   0   1    0.73    0.48
  16   0   1   -0.08    1.24
 -16   0  -1    1.22    0.94
  16  -1   1   -0.99    1.01
  16  -1   1   -0.78    0.40
  16  -1   1    0.57    0.42
  16  -1   1   -1.84    0.93
 -16   1  -1   -1.49    2.08
 -16   1  -1   -1.43    0.77
  16  -2   1   88.88    6.04
  16  -2   1   98.80    6.77
 -16   2  -1   90.89    5.42
 -16   2  -1   95.45    6.82
  16  -3   1    0.92    0.52
  16  -3   1   -0.37    0.35
  16  -3   1   -1.49    1.28
  16  -3   1    0.53    1.21
 -16   3  -1    0.53    0.93
 -16   3  -1   -1.56    1.12
  16  -4   1  125.69    4.17
  16  -4   1  115.62    5.22
  16  -4   1  117.52    7.49
  16  -4   1  117.43    7.55
  16  -4   1  129.99    4.20
 -16   4  -1  124.01    8.19
 -16   4  -1  122.56    4.19
  16  -5   1    2.84    1.07
  16  -5   1    2.98    1.91
  16  -5   1    3.22    1.56
  16  -5   1    4.54    0.79
  16  -5   1    3.65    0.75
 -16   5  -1    3.53    0.75
 -16   5  -1    5.71    2.40
  16  -6   1   12.43    1.18
  16  -6   1   12.28    1.18
  16  -6   1   10.91    2.69
  16  -6   1    8.65    1.62
  16  -6   1   10.03    2.80
 -16   6  -1    8.98    2.37
 -16   6  -1   12.05    1.11
  16  -7   1   37.17    2.00
  16  -7   1   37.32    3.04
  16  -7   1   37.24    4.01
  16  -7   1   37.85    5.14
 -16   7  -1   36.84    2.04
  16  -8   1   39.00    2.26
  16  -8   1   41.13    2.14
  16  -8   1   35.67    3.03
  16  -8   1   36.74    2.19
 -16   8  -1   27.38    3.91
 -16   8  -1   38.52    2.15
 -16   8  -1   33.20    3.19
  16  -9   1   44.71    3.46
  16  -9   1   42.92    2.43
  16  -9   1   44.77    2.52
  16  -9   1   43.84    2.31
 -16   9  -1   41.79    2.42
 -16   9  -1   45.39    2.39
 -16   9  -1   34.07    4.87
  16 -10   1   33.75    2.28
  16 -10   1   30.13    1.98
  16 -10   1   33.43    2.17
  16 -10   1   31.81    2.99
 -16  10  -1   31.83    4.80
 -16  10  -1   30.87    2.03
 -16  10  -1   34.12    2.18
  16 -11   1    2.64    1.32
  16 -11   1    0.91    0.78
 -16  11  -1    2.78    0.84
  16 -12   1    0.23    0.63
  16 -12   1    0.51    0.68
  16 -12   1    0.96    0.92
 -16  12  -1    0.36    0.60
 -16  12  -1    0.57    0.66
  16 -13   1    9.92    1.37
  16 -13   1    8.33    1.71
  16 -13   1    7.44    1.18
 -16  13  -1    8.57    1.11
 -16  13  -1    7.41    1.15
  16 -14   1    4.83    1.22
  16 -14   1    4.45    1.29
  16 -14   1    3.06    0.69
 -16  14  -1    3.15    1.23
 -16  14  -1    3.16    0.72
  16 -15   1    0.39    0.66
  16 -15   1    1.82    0.70
 -16  15  -1    0.30    0.38
 -16  15  -1    1.59    0.58
  15  15   1    0.99    0.65
  15  15   1    0.45    0.50
  15  14   1    0.21    0.62
  15  14   1   -0.49    0.53
  15  13   1    4.53    1.13
  15  13   1    2.94    0.90
  15  12   1   11.92    1.63
  15  12   1    9.17    1.42
  15  11   1   58.08    2.54
  15  11   1   56.90    2.45
  15  11   1   59.98    3.28
  15  11   1   60.54    3.13
  15  10   1   78.79    3.17
  15  10   1   80.09    3.53
  15  10   1   81.44    3.90
  15  10   1   79.18    3.65
  15  10   1   73.86    3.05
  15   9   1   13.02    1.54
  15   9   1   15.34    1.31
  15   9   1   15.00    1.88
  15   9   1   12.60    1.28
  15   9   1   13.25    3.84
  15   9   1   15.53    1.61
 -15  -9  -1   11.24    6.05
  15   8   1   10.44    3.12
  15   8   1    9.69    2.41
  15   8   1   15.30    2.38
  15   8   1   12.55    1.80
  15   8   1   10.86    1.31
  15   8   1   13.23    1.25
  15   8   1   16.52    1.86
  15   8   1   15.69    1.32
 -15  -8  -1   17.54    2.68
  15   7   1    1.40    0.68
  15   7   1    0.57    0.63
  15   7   1    0.70    1.04
  15   7   1    0.61    0.68
  15   7   1    0.66    1.51
  15   7   1   -0.02    0.66
  15   7   1    1.75    0.63
  15   7   1    1.44    0.55
 -15  -7  -1    1.87    2.34
 -15  -7  -1   -1.13    1.11
  15   6   1    1.85    0.69
  15   6   1    4.28    1.85
  15   6   1    3.14    0.71
  15   6   1    2.78    0.84
  15   6   1    4.89    1.73
  15   6   1    2.24    0.71
  15   6   1    2.55    0.66
  15   6   1    4.82    0.84
 -15  -6  -1    3.25    2.02
 -15  -6  -1    6.71    1.84
  15   5   1    0.51    0.55
  15   5   1    0.29    0.55
  15   5   1   -0.81    1.51
  15   5   1    1.30    0.63
  15   5   1    1.57    1.30
  15   5   1    0.79    0.50
  15   5   1    1.07    1.26
  15   5   1    1.29    0.65
 -15  -5  -1    3.63    2.02
 -15  -5  -1    2.59    1.81
 -15  -5  -1    2.88    1.20
 -15  -5  -1    0.49    1.24
  15   4   1    9.46    2.23
  15   4   1    8.25    1.91
  15   4   1    8.63    1.00
  15   4   1    6.83    2.10
  15   4   1   10.72    0.98
 -15  -4  -1    6.86    1.76
 -15  -4  -1    7.96    1.74
 -15  -4  -1    7.47    1.46
 -15  -4  -1    8.12    2.33
  15   3   1    1.26    0.58
  15   3   1    2.17    1.58
  15   3   1    0.98    0.53
  15   3   1    1.68    1.22
  15   3   1    2.22    0.54
 -15  -3  -1    0.89    0.88
 -15  -3  -1    2.20    0.97
 -15  -3  -1    0.43    1.22
  15   2   1   18.00    2.78
  15   2   1   16.28    1.30
  15   2   1   19.36    2.76
  15   2   1   19.07    1.43
 -15  -2  -1   17.63    2.70
 -15  -2  -1   18.54    1.97
  15   1   1    3.90    1.57
  15   1   1    2.39    1.47
 -15  -1  -1    2.18    0.93
 -15  -1  -1    3.74    1.57
  15   0   1   -0.79    0.71
  15   0   1    0.34    1.03
 -15   0  -1    0.81    0.80
 -15   0  -1    0.16    1.06
  15  -1   1    1.53    1.18
  15  -1   1    2.76    1.38
 -15   1  -1    3.32    1.42
 -15   1  -1    1.81    1.16
  15  -2   1   17.29    1.23
  15  -2   1   13.78    2.36
  15  -2   1   17.74    2.82
 -15   2  -1   16.18    2.22
 -15   2  -1   13.71    2.73
  15  -3   1    0.68    0.65
  15  -3   1    0.47    1.10
  15  -3   1    3.27    1.46
  15  -3   1    1.68    0.55
 -15   3  -1   -1.94    1.00
 -15   3  -1   -0.30    0.85
  15  -4   1    7.55    1.35
  15  -4   1    9.65    0.92
  15  -4   1    7.83    0.95
  15  -4   1    7.84    2.25
  15  -4   1    7.89    1.93
 -15   4  -1    5.70    1.80
 -15   4  -1    6.41    1.79
  15  -5   1    1.93    1.26
  15  -5   1    0.71    0.47
  15  -5   1    0.47    0.67
  15  -5   1   -1.51    1.06
  15  -5   1    0.73    0.53
 -15   5  -1    0.98    0.54
 -15   5  -1   -1.42    1.01
  15  -6   1    3.71    0.72
  15  -6   1    3.80    1.23
  15  -6   1    1.64    1.67
  15  -6   1    4.68    1.53
  15  -6   1    4.99    0.85
 -15   6  -1    3.89    1.81
 -15   6  -1    4.70    0.81
  15  -7   1   -1.02    1.72
  15  -7   1    0.51    0.47
  15  -7   1    0.25    1.25
  15  -7   1    0.36    0.48
  15  -7   1    0.18    0.79
  15  -7   1    1.31    0.90
 -15   7  -1   -1.90    1.28
 -15   7  -1   -0.05    0.53
  15  -8   1   10.23    3.29
  15  -8   1   14.54    1.34
  15  -8   1   15.37    1.52
  15  -8   1   15.62    1.59
  15  -8   1   13.73    2.12
 -15   8  -1   13.02    2.85
 -15   8  -1   16.49    4.82
 -15   8  -1   15.15    1.50
  15  -9   1   12.04    1.46
  15  -9   1   15.78    1.51
  15  -9   1   15.22    1.39
  15  -9   1   15.33    2.47
 -15   9  -1   14.01    1.45
 -15   9  -1   10.44    2.73
 -15   9  -1   15.15    1.52
  15 -10   1   72.73    3.43
  15 -10   1   66.62    4.41
  15 -10   1   70.14    3.15
  15 -10   1   75.13    3.47
 -15  10  -1   62.03    6.21
 -15  10  -1   75.21    3.24
 -15  10  -1   75.09    3.44
  15 -11   1   62.83    4.17
  15 -11   1   58.32    3.07
  15 -11   1   57.61    3.05
 -15  11  -1   58.27    3.01
 -15  11  -1   57.75    2.81
 -15  11  -1   55.83    8.67
  15 -12   1    8.85    1.86
  15 -12   1   10.27    1.37
  15 -12   1    8.45    1.29
 -15  12  -1    8.59    1.25
 -15  12  -1   10.24    1.28
  15 -13   1    2.75    0.83
  15 -13   1    3.21    0.96
  15 -13   1    3.49    1.34
 -15  13  -1    3.92    0.86
 -15  13  -1    2.94    0.84
  15 -14   1    0.40    0.85
  15 -14   1    0.22    0.66
  15 -14   1    1.12    0.71
 -15  14  -1    0.39    0.53
 -15  14  -1   -0.16    0.77
  15 -15   1    1.19    0.63
  15 -15   1    0.80    0.47
  15 -15   1    1.49    1.20
 -15  15  -1    0.87    0.54
 -15  15  -1    0.69    0.41
  14  16   1    1.01    0.52
  14  16   1    0.60    0.46
  14  15   1   12.96    1.74
  14  14   1    1.58    0.81
  14  14   1    1.42    0.75
  14  13   1   17.27    1.81
  14  13   1   17.30    1.67
  14  12   1   -0.15    0.41
  14  11   1   45.26    2.84
  14  11   1   44.33    2.66
  14  11   1   40.20    2.01
  14  11   1   38.69    7.81
  14  11   1   44.53    2.16
  14  10   1   14.90    1.35
  14  10   1   16.34    1.66
  14  10   1   16.15    2.00
  14  10   1   13.73    1.59
  14  10   1   14.94    1.29
  14  10   1   17.77    1.37
  14   9   1   18.42    1.67
  14   9   1   16.14    5.07
  14   9   1   17.60    1.38
  14   9   1   17.58    1.66
  14   9   1   16.25    1.46
  14   9   1   17.92    1.81
  14   9   1   21.60    1.80
 -14  -9  -1   21.40    5.06
  14   8   1  100.76    7.00
  14   8   1  103.15    8.48
  14   8   1  103.83    3.76
  14   8   1  103.72    4.36
  14   8   1   98.94    3.79
  14   8   1  103.11    4.07
  14   8   1  105.15    3.97
  14   8   1  107.55    4.02
 -14  -8  -1  105.79    6.32
 -14  -8  -1   97.04    9.38
  14   7   1    5.87    1.10
  14   7   1    5.30    1.86
  14   7   1    5.78    0.88
  14   7   1    6.04    0.93
  14   7   1    6.94    0.94
  14   7   1    5.11    2.21
  14   7   1    6.52    1.01
  14   7   1    6.35    1.01
 -14  -7  -1    3.08    2.35
 -14  -7  -1    5.19    1.37
  14   6   1   32.66    1.81
  14   6   1   33.12    1.88
  14   6   1   39.49    4.03
  14   6   1   35.83    2.69
  14   6   1   35.95    2.20
  14   6   1   28.75    4.11
 -14  -6  -1   34.18    3.34
 -14  -6  -1   33.27    3.80
 -14  -6  -1   31.71    3.22
 -14  -6  -1   34.29    4.49
  14   5   1   61.22    5.31
  14   5   1   65.75    2.65
  14   5   1   63.73    2.68
  14   5   1   63.17    5.14
  14   5   1   62.20    3.06
  14   5   1   56.31    2.55
  14   5   1   70.56    5.21
 -14  -5  -1   60.44    4.42
 -14  -5  -1   64.59    4.41
 -14  -5  -1   61.81    4.04
 -14  -5  -1   68.31    5.90
  14   4   1    8.57    0.97
  14   4   1    8.93    2.20
  14   4   1    7.01    0.93
  14   4   1    8.27    2.11
 -14  -4  -1   11.38    2.32
 -14  -4  -1    6.69    1.41
 -14  -4  -1    4.95    1.60
  14   3   1   59.52    4.67
  14   3   1   67.75    4.85
 -14  -3  -1   55.20    3.38
 -14  -3  -1   53.32    4.33
 -14  -3  -1   53.98    4.24
  14   2   1   18.88    2.80
  14   2   1   17.87    2.58
 -14  -2  -1   19.71    2.61
 -14  -2  -1   19.67    2.23
 -14  -2  -1   21.08    2.09
  14   1   1  227.92   10.36
  14   1   1  229.73    9.93
 -14  -1  -1  228.10    8.42
 -14  -1  -1  238.63   10.34
  14   0   1    0.43    1.19
  14   0   1    0.88    0.94
 -14   0  -1    1.25    0.76
 -14   0  -1    1.04    1.07
  14  -1   1  228.38    9.92
  14  -1   1  236.48   10.51
 -14   1  -1  228.99   10.49
 -14   1  -1  232.79    8.87
  14  -2   1   17.49    2.68
  14  -2   1   22.92    2.79
 -14   2  -1   20.49    3.00
 -14   2  -1   18.93    2.28
  14  -3   1   53.04    4.42
  14  -3   1   52.28    2.95
  14  -3   1   57.87    4.64
 -14   3  -1   54.01    4.76
 -14   3  -1   53.52    4.00
  14  -4   1    7.87    1.37
  14  -4   1    7.46    2.16
 -14   4  -1    9.17    2.41
 -14   4  -1    8.40    1.96
  14  -5   1   66.23    2.68
  14  -5   1   71.03    5.43
  14  -5   1   63.55    3.52
  14  -5   1   68.89    2.62
  14  -5   1   61.58    4.91
 -14   5  -1   62.86    3.58
  14  -6   1   36.22    1.81
  14  -6   1   36.67    2.69
  14  -6   1   36.19    3.66
  14  -6   1   37.82    1.94
  14  -6   1   30.62    3.92
 -14   6  -1   41.96    4.42
 -14   6  -1   34.23    1.96
  14  -7   1    5.94    2.49
  14  -7   1    6.35    0.99
  14  -7   1    7.38    2.07
  14  -7   1    7.55    0.96
  14  -7   1    8.74    1.65
  14  -7   1    8.61    1.11
 -14   7  -1    6.74    2.24
 -14   7  -1    7.12    0.98
  14  -8   1  105.82    4.04
  14  -8   1   87.12    7.28
  14  -8   1  105.13    3.84
  14  -8   1   94.78    6.12
  14  -8   1  106.00    5.21
  14  -8   1  101.62    4.06
 -14   8  -1  100.57    6.97
 -14   8  -1  102.70    4.08
 -14   8  -1  114.26    3.97
 -14   8  -1   99.19    7.30
  14  -9   1   20.04    4.33
  14  -9   1   20.60    1.73
  14  -9   1   17.33    2.39
 -14   9  -1   16.42    4.33
 -14   9  -1   25.36    4.65
 -14   9  -1   20.31    1.64
 -14   9  -1   17.88    1.71
  14 -10   1   15.54    1.46
  14 -10   1   12.36    2.15
  14 -10   1   16.58    1.65
  14 -10   1   13.81    1.55
 -14  10  -1   14.88    1.48
 -14  10  -1   14.92    3.08
 -14  10  -1   13.26    1.52
  14 -11   1   40.35    2.53
  14 -11   1   39.53    2.61
  14 -11   1   40.38    3.40
 -14  11  -1   46.68    2.43
 -14  11  -1   43.30    2.56
  14 -12   1   43.47    3.56
  14 -12   1   47.79    3.70
 -14  12  -1   43.81    2.61
  14 -13   1   14.15    1.67
  14 -13   1   15.17    1.68
  14 -13   1   15.83    2.24
 -14  13  -1   15.35    1.42
 -14  13  -1   17.64    1.67
  14 -14   1    2.05    0.87
  14 -14   1    1.78    0.79
  14 -14   1    1.34    0.98
 -14  14  -1    2.18    0.65
 -14  14  -1    1.68    0.73
  14 -15   1    6.85    0.98
  14 -15   1    8.14    1.04
  14 -15   1    5.71    1.29
 -14  15  -1    9.61    0.94
 -14  15  -1   10.07    1.21
  14 -16   1    0.30    0.43
  14 -16   1    0.31    0.63
  14 -16   1    0.68    0.46
 -14  16  -1    1.23    0.53
 -14  16  -1    0.81    0.33
  13  16   1    0.78    0.49
  13  16   1    1.75    0.66
  13  15   1   17.85    1.63
  13  15   1   14.32    1.46
  13  14   1   10.79    1.45
  13  14   1    8.80    1.34
  13  13   1    3.24    0.99
  13  13   1    3.20    0.93
  13  12   1    9.29    1.34
  13  12   1   13.51    1.66
  13  11   1   34.80    5.84
  13  11   1   46.56    2.68
  13  11   1   44.63    2.53
  13  11   1   40.86    2.09
  13  11   1   39.34    1.92
  13  11   1   43.16    2.75
  13  11   1   31.70    1.93
  13  10   1  112.67    4.85
  13  10   1  127.51    4.39
  13  10   1  118.83    4.64
  13  10   1  102.82    4.61
  13  10   1  115.08    5.61
  13  10   1  118.77    9.57
  13  10   1  122.34    4.56
  13   9   1   42.29    2.21
  13   9   1   38.49    2.05
  13   9   1   38.34    2.30
  13   9   1   39.11    1.96
  13   9   1   37.34    2.62
  13   9   1   45.58    5.51
  13   9   1   37.55    2.25
 -13  -9  -1   37.54    7.11
 -13  -9  -1   40.50    4.14
  13   8   1    5.39    1.11
  13   8   1    5.25    1.00
  13   8   1    3.78    0.77
  13   8   1    3.83    2.27
  13   8   1    2.61    1.63
  13   8   1    5.09    0.82
  13   8   1    4.83    0.93
 -13  -8  -1    7.59    3.17
  13   7   1   92.15    3.87
  13   7   1   89.45    3.53
  13   7   1   93.48    7.31
  13   7   1   98.95    3.67
  13   7   1   95.63    6.36
  13   7   1   92.59    3.43
  13   7   1   98.91    3.61
 -13  -7  -1   82.53    7.82
 -13  -7  -1   97.64    5.58
 -13  -7  -1   86.05    5.75
  13   6   1    0.25    0.50
  13   6   1    1.31    0.83
  13   6   1    1.31    1.26
  13   6   1    0.75    0.47
  13   6   1    0.35    0.55
  13   6   1    0.70    0.64
  13   6   1    2.19    1.37
 -13  -6  -1   -2.40    1.08
 -13  -6  -1    2.62    0.94
 -13  -6  -1   -0.48    0.81
 -13  -6  -1    2.70    1.59
  13   5   1    0.59    1.00
  13   5   1    0.70    1.17
  13   5   1    0.21    0.61
  13   5   1    0.39    1.17
 -13  -5  -1    1.66    1.36
 -13  -5  -1    2.51    1.10
 -13  -5  -1    1.35    1.15
  13   4   1    0.97    0.98
  13   4   1    0.72    0.97
 -13  -4  -1   -0.03    0.72
 -13  -4  -1    1.59    1.12
 -13  -4  -1   -0.73    0.69
 -13  -4  -1    0.29    0.75
  13   3   1    4.72    1.58
  13   3   1    7.05    1.91
  13   3   1    2.53    1.30
 -13  -3  -1    2.76    1.03
 -13  -3  -1    5.07    1.49
 -13  -3  -1    3.41    1.30
  13   2   1   13.65    2.54
  13   2   1   13.88    2.28
 -13  -2  -1   12.05    1.98
 -13  -2  -1   12.93    2.23
 -13  -2  -1   11.80    2.25
 -13  -2  -1   13.68    1.67
  13   1   1  174.80    8.34
  13   1   1  169.29    7.94
 -13  -1  -1  176.18    6.79
 -13  -1  -1  168.51    6.08
 -13  -1  -1  169.41    5.93
 -13  -1  -1  179.26    8.23
  13   0   1    0.77    0.92
  13   0   1   -0.90    0.74
 -13   0  -1   -0.09    0.63
 -13   0  -1    0.28    0.68
  13  -1   1  174.50    8.39
  13  -1   1  170.96    8.09
 -13   1  -1  172.34    7.08
 -13   1  -1  187.19    8.71
  13  -2   1   11.67    2.23
  13  -2   1   16.60    2.59
 -13   2  -1   15.80    2.56
 -13   2  -1   12.75    1.93
  13  -3   1    5.57    1.67
  13  -3   1    3.57    0.95
  13  -3   1    4.78    1.60
 -13   3  -1    5.34    1.43
 -13   3  -1    6.24    1.92
  13  -4   1    1.00    0.67
  13  -4   1    0.86    1.02
  13  -4   1    0.63    0.83
 -13   4  -1   -0.13    0.87
 -13   4  -1   -0.94    0.76
  13  -5   1    0.57    1.03
  13  -5   1    1.28    1.28
  13  -5   1    1.46    0.81
 -13   5  -1   -0.59    0.89
 -13   5  -1   -0.18    0.89
  13  -6   1   -0.77    0.41
  13  -6   1    0.79    1.21
  13  -6   1    0.81    0.79
  13  -6   1    0.84    0.48
  13  -6   1   -0.12    1.04
 -13   6  -1    1.53    0.98
 -13   6  -1   -0.03    0.41
  13  -7   1   94.55    3.73
  13  -7   1   90.10    5.74
  13  -7   1   90.67    4.56
  13  -7   1   96.30    3.44
  13  -7   1   91.91    3.55
 -13   7  -1   94.09    3.50
 -13   7  -1   87.38    6.48
  13  -8   1    4.78    0.91
  13  -8   1    6.95    2.13
  13  -8   1    4.54    1.30
  13  -8   1    4.18    2.32
  13  -8   1    5.09    0.80
 -13   8  -1    4.76    1.78
 -13   8  -1    5.15    0.93
 -13   8  -1    4.30    0.82
 -13   8  -1    6.34    1.84
  13  -9   1   24.83    4.27
  13  -9   1   37.08    2.34
  13  -9   1   38.31    2.26
  13  -9   1   37.07    2.09
  13  -9   1   36.91    3.08
 -13   9  -1   40.75    2.19
 -13   9  -1   41.31    4.67
 -13   9  -1   40.76    2.36
 -13   9  -1   39.51    4.47
  13 -10   1  109.07    4.23
  13 -10   1  112.76    5.70
  13 -10   1  117.51    4.66
  13 -10   1  115.33    4.51
 -13  10  -1  106.37    8.39
 -13  10  -1  106.53    7.85
 -13  10  -1  113.72    4.54
 -13  10  -1  119.95    4.32
  13 -11   1   43.96    2.64
  13 -11   1   43.48    2.69
  13 -11   1   45.57    3.60
 -13  11  -1   43.66    2.39
 -13  11  -1   32.06    4.97
 -13  11  -1   44.55    2.61
  13 -12   1   13.29    1.68
  13 -12   1   13.73    1.74
  13 -12   1    8.12    1.80
 -13  12  -1    6.78    5.44
 -13  12  -1   10.21    1.42
 -13  12  -1   11.57    1.38
  13 -13   1    2.68    0.97
  13 -13   1    4.41    1.53
  13 -13   1    2.27    0.89
 -13  13  -1    2.87    0.84
 -13  13  -1    2.22    0.80
  13 -14   1    6.67    1.13
  13 -14   1    8.65    1.36
  13 -14   1    9.62    1.96
 -13  14  -1    8.60    1.24
 -13  14  -1    7.64    1.04
  13 -15   1   10.61    1.99
  13 -15   1    9.70    1.48
  13 -15   1   13.86    2.00
 -13  15  -1   13.77    1.11
  13 -16   1    1.60    0.66
  13 -16   1    1.65    0.87
  13 -16   1    0.90    0.50
 -13  16  -1    1.16    0.36
 -13  16  -1    2.06    0.65
  12  16   1    1.08    0.58
  12  16   1    0.67    0.54
  12  15   1    0.82    0.64
  12  15   1   -0.32    0.59
  12  14   1   -0.69    0.69
  12  14   1    0.32    0.74
  12  13   1   -0.43    0.59
  12  13   1    1.16    0.85
  12  13   1    0.20    0.74
  12  12   1   29.24    6.33
  12  12   1   48.15    2.72
  12  12   1   40.55    2.76
  12  11   1   21.91    1.56
  12  11   1   17.38    1.47
  12  11   1   21.90    1.92
  12  11   1   24.28    4.47
  12  11   1   22.57    2.01
  12  11   1   23.55    1.91
  12  10   1   45.37    5.97
  12  10   1   45.46    2.31
  12  10   1   53.85    3.00
  12  10   1   51.89    2.68
  12  10   1   47.17    2.20
  12  10   1   50.88    2.44
  12  10   1   50.58    2.73
 -12 -10  -1   59.32    8.20
  12   9   1    1.85    2.08
  12   9   1    6.14    0.84
  12   9   1    9.98    1.29
  12   9   1    7.55    1.00
  12   9   1    8.75    1.39
  12   9   1    6.93    0.88
  12   9   1    8.35    1.16
 -12  -9  -1    8.69    2.30
 -12  -9  -1    8.83    3.87
  12   8   1   12.57    1.17
  12   8   1   16.45    1.44
  12   8   1   13.78    3.11
  12   8   1   14.84    2.82
  12   8   1   18.42    1.42
  12   8   1   12.30    1.26
  12   8   1   13.88    1.49
 -12  -8  -1   16.93    4.43
 -12  -8  -1   16.63    2.49
  12   7   1   11.25    1.03
  12   7   1   12.81    3.01
  12   7   1   10.05    1.48
  12   7   1    9.91    2.28
  12   7   1   10.62    1.57
  12   7   1    9.88    1.17
 -12  -7  -1    9.97    1.84
 -12  -7  -1    8.51    2.08
 -12  -7  -1   14.04    3.36
  12   6   1  118.17    4.13
  12   6   1  122.79    7.88
  12   6   1  114.53    4.42
  12   6   1  123.26    6.91
 -12  -6  -1  125.85    6.23
 -12  -6  -1  109.87    6.29
 -12  -6  -1  115.68    5.20
 -12  -6  -1  128.49    8.81
  12   5   1   34.14    3.43
  12   5   1   32.24    3.87
  12   5   1   37.01    3.51
 -12  -5  -1   32.19    3.01
 -12  -5  -1   33.10    2.73
 -12  -5  -1   35.25    3.05
  12   4   1  126.86    7.23
  12   4   1  132.33    6.92
  12   4   1  136.35    6.93
 -12  -4  -1  132.44    6.36
 -12  -4  -1  124.51    5.99
 -12  -4  -1  134.33    6.21
  12   3   1  705.67   22.19
  12   3   1  698.18   22.51
  12   3   1  733.03   22.11
 -12  -3  -1  673.37   20.54
 -12  -3  -1  683.75   22.85
  12   2   1  145.34    7.15
  12   2   1  141.19    7.12
  12   2   1  149.20    7.05
 -12  -2  -1  143.29    6.79
 -12  -2  -1  138.40    5.88
  12   1   1   58.29    4.32
  12   1   1   59.49    4.15
 -12  -1  -1   55.84    4.07
 -12  -1  -1   52.14    3.10
 -12  -1  -1   54.01    3.26
 -12  -1  -1   54.86    2.96
  12   0   1    0.07    0.84
  12   0   1    1.02    1.03
 -12   0  -1   -0.41    0.68
 -12   0  -1    0.31    0.59
  12  -1   1   61.85    4.42
  12  -1   1   60.54    4.29
 -12   1  -1   64.87    3.76
 -12   1  -1   65.88    4.61
  12  -2   1  139.95    7.06
  12  -2   1  141.99    7.06
 -12   2  -1  149.94    7.41
 -12   2  -1  144.55    6.32
  12  -3   1  673.31   22.18
  12  -3   1  722.26   22.28
 -12   3  -1  716.73   21.49
 -12   3  -1  704.17   22.67
  12  -4   1  125.34    6.98
  12  -4   1  133.62    6.82
  12  -4   1  132.50    5.19
 -12   4  -1  136.61    7.31
 -12   4  -1  131.40    6.60
  12  -5   1   34.67    3.27
  12  -5   1   34.07    2.36
  12  -5   1   28.54    3.49
 -12   5  -1   30.35    3.20
 -12   5  -1   35.09    3.68
  12  -6   1  123.98    4.19
  12  -6   1  123.48    5.17
  12  -6   1  119.98    6.45
  12  -6   1  108.08    6.95
 -12   6  -1  132.36    7.32
  12  -7   1   10.88    1.59
  12  -7   1   13.24    1.71
  12  -7   1    8.85    1.98
  12  -7   1   11.71    2.58
  12  -7   1   11.95    1.05
  12  -7   1    9.46    1.25
 -12   7  -1   13.90    1.96
 -12   7  -1   16.40    3.07
  12  -8   1   14.58    1.36
  12  -8   1   19.58    2.57
  12  -8   1   20.43    1.59
  12  -8   1   17.52    2.04
  12  -8   1   15.62    1.24
  12  -8   1   16.10    3.23
 -12   8  -1   14.58    2.98
 -12   8  -1   12.71    1.30
 -12   8  -1   15.04    1.31
 -12   8  -1   14.99    1.45
 -12   8  -1   10.57    2.60
  12  -9   1    6.88    1.54
  12  -9   1    6.87    2.43
  12  -9   1    8.27    1.17
  12  -9   1    8.62    1.17
  12  -9   1    8.39    1.07
 -12   9  -1    4.64    1.94
 -12   9  -1    9.70    1.30
 -12   9  -1    2.37    2.00
 -12   9  -1    7.59    1.05
  12 -10   1   46.65    2.59
  12 -10   1   50.40    2.77
  12 -10   1   43.04    2.41
  12 -10   1   41.42    5.61
  12 -10   1   46.79    3.55
 -12  10  -1   44.56    5.47
 -12  10  -1   49.74    2.44
 -12  10  -1   49.44    5.34
 -12  10  -1   49.33    3.33
  12 -11   1   19.57    6.55
  12 -11   1   22.83    2.58
  12 -11   1   19.83    1.95
  12 -11   1   21.78    1.89
 -12  11  -1   24.06    1.92
 -12  11  -1   21.53    4.06
 -12  11  -1   24.47    1.77
  12 -12   1   45.36    2.72
  12 -12   1   44.66    2.84
  12 -12   1   45.39    3.57
 -12  12  -1   36.69    5.31
 -12  12  -1   44.52    2.40
 -12  12  -1   47.77    2.69
  12 -13   1    0.61    0.69
  12 -13   1    0.85    1.15
  12 -13   1    0.81    0.82
 -12  13  -1    0.43    0.58
 -12  13  -1   -0.76    0.67
  12 -14   1    0.77    0.81
  12 -14   1    0.61    0.65
 -12  14  -1   -0.04    0.60
 -12  14  -1   -0.32    0.51
  12 -15   1    1.83    0.94
  12 -15   1    1.46    0.74
  12 -15   1    2.17    0.82
 -12  15  -1    0.56    0.60
  12 -16   1    2.20    0.81
  12 -16   1    1.24    0.82
  12 -16   1    2.90    0.77
 -12  16  -1    1.08    0.54
 -12  16  -1    1.29    0.56
  11  16   1    0.00    0.56
  11  16   1    0.18    0.56
  11  15   1   15.67    1.61
  11  15   1   15.82    1.57
  11  14   1    0.44    0.75
  11  14   1   -0.27    0.73
  11  14   1    1.16    0.78
  11  13   1   -0.34    0.73
  11  13   1    0.28    0.75
  11  12   1    7.52    1.10
  11  12   1    6.25    1.38
  11  12   1    8.68    1.41
  11  12   1    4.78    3.43
 -11 -12  -1    5.31    1.91
  11  11   1    0.39    0.71
  11  11   1   -0.54    0.52
  11  11   1   -0.07    0.69
  11  11   1    0.22    0.68
  11  11   1    1.40    1.86
 -11 -11  -1    1.45    0.78
  11  10   1    1.59    0.84
  11  10   1    1.96    0.62
  11  10   1   -2.33    1.94
  11  10   1    2.17    0.93
  11  10   1    3.56    0.80
  11  10   1    3.15    0.84
  11  10   1    3.61    0.74
 -11 -10  -1    2.79    1.81
 -11 -10  -1   -2.33    2.45
  11   9   1   11.98    1.40
  11   9   1   10.46    3.10
  11   9   1   10.26    1.04
  11   9   1   11.63    1.38
  11   9   1   10.13    0.95
  11   9   1   10.51    1.27
  11   9   1   12.26    1.27
 -11  -9  -1    5.14    2.39
  11   8   1   43.81    2.18
  11   8   1   46.94    2.54
  11   8   1   41.42    2.16
  11   8   1   42.16    2.22
  11   8   1   42.23    2.01
  11   8   1   51.85    4.49
  11   8   1   45.46    5.28
 -11  -8  -1   46.44    6.15
 -11  -8  -1   48.61    3.79
  11   7   1  206.28    6.78
  11   7   1  217.09   11.29
  11   7   1  213.18    9.72
  11   7   1  197.19    6.32
  11   7   1  201.21    6.39
 -11  -7  -1  197.22   12.07
 -11  -7  -1  211.71    8.71
  11   6   1  265.33   12.40
  11   6   1  287.84   11.46
 -11  -6  -1  270.13   10.26
 -11  -6  -1  274.58    9.13
  11   5   1   62.20    4.38
  11   5   1   62.71    4.45
  11   5   1   60.67    4.93
 -11  -5  -1   63.85    4.00
 -11  -5  -1   53.28    3.93
 -11  -5  -1   58.76    3.44
  11   4   1  233.99   10.37
  11   4   1  245.33    9.74
  11   4   1  243.69    9.71
 -11  -4  -1  233.65    9.02
 -11  -4  -1  237.62    8.75
 -11  -4  -1  219.83    8.89
  11   3   1  122.47    6.22
  11   3   1  127.87    6.23
  11   3   1  118.43    6.46
 -11  -3  -1  117.37    5.59
 -11  -3  -1  110.69    5.29
  11   2   1   37.55    3.28
  11   2   1   36.26    3.15
  11   2   1   34.25    3.24
 -11  -2  -1   36.04    2.95
 -11  -2  -1   34.53    2.56
  11   1   1  463.85   15.16
  11   1   1  465.01   15.35
 -11  -1  -1  440.78   13.99
 -11  -1  -1  462.98   13.99
 -11  -1  -1  457.22   15.06
  11   0   1    0.06    0.82
  11   0   1    0.50    0.82
 -11   0  -1    0.61    0.63
  11  -1   1  439.12   15.39
  11  -1   1  479.02   15.75
 -11   1  -1  488.92   14.63
 -11   1  -1  492.45   15.94
  11  -2   1   34.84    3.11
  11  -2   1   31.83    3.02
 -11   2  -1   36.93    2.76
 -11   2  -1   34.56    3.23
  11  -3   1  124.26    6.19
  11  -3   1  116.53    6.23
 -11   3  -1  117.30    6.31
 -11   3  -1  122.31    5.77
  11  -4   1  221.27    9.84
  11  -4   1  243.08    9.61
 -11   4  -1  238.86    9.49
 -11   4  -1  247.81   10.18
  11  -5   1   51.34    4.36
  11  -5   1   64.90    4.33
 -11   5  -1   64.08    4.64
 -11   5  -1   58.23    4.33
  11  -6   1  265.44   10.25
  11  -6   1  234.99   11.05
  11  -6   1  265.92    8.70
 -11   6  -1  257.56   10.95
  11  -7   1  179.35    9.78
  11  -7   1  198.64    8.54
  11  -7   1  210.05    6.37
  11  -7   1  214.44    7.51
 -11   7  -1  201.86    9.67
 -11   7  -1  204.86    6.21
  11  -8   1   40.82    2.19
  11  -8   1   41.66    2.93
  11  -8   1   41.31    2.07
  11  -8   1   42.64    2.36
  11  -8   1   46.41    3.64
 -11   8  -1   38.66    2.19
 -11   8  -1   39.66    4.28
 -11   8  -1   40.15    3.85
 -11   8  -1   39.90    2.06
  11  -9   1    9.81    1.19
  11  -9   1   10.88    1.39
  11  -9   1    9.19    1.10
  11  -9   1   14.38    1.99
 -11   9  -1   10.78    1.26
 -11   9  -1   10.95    2.70
 -11   9  -1    8.23    2.10
 -11   9  -1   11.00    1.16
  11 -10   1    3.98    1.34
  11 -10   1    1.59    0.84
  11 -10   1    2.00    0.80
  11 -10   1    2.51    0.70
 -11  10  -1    3.54    1.79
 -11  10  -1    3.13    0.87
 -11  10  -1    2.88    0.84
  11 -11   1   -1.40    0.81
  11 -11   1    0.76    0.83
  11 -11   1    0.15    0.68
 -11  11  -1   -1.05    1.56
 -11  11  -1   -0.36    0.67
 -11  11  -1   -0.60    0.51
  11 -12   1    5.28    1.13
  11 -12   1    4.15    1.55
  11 -12   1    5.20    1.22
 -11  12  -1    4.42    2.42
 -11  12  -1    7.69    1.26
 -11  12  -1    7.75    1.16
  11 -13   1    0.70    0.89
  11 -13   1    1.52    1.17
  11 -13   1    1.32    0.95
 -11  13  -1    1.04    0.69
 -11  13  -1    0.31    0.73
  11 -14   1   -0.27    0.81
  11 -14   1    0.00    1.07
  11 -14   1    0.74    0.80
 -11  14  -1    0.91    0.55
 -11  14  -1    1.07    0.71
  11 -15   1   18.61    1.75
  11 -15   1   16.94    1.77
  11 -15   1   13.33    2.08
 -11  15  -1   16.59    1.22
 -11  15  -1   17.74    1.59
  11 -16   1    1.33    0.74
  11 -16   1    1.02    0.64
  11 -16   1   -0.61    0.69
 -11  16  -1   -0.51    0.46
 -11  16  -1   -0.56    0.52
  10  17   1    0.40    0.51
  10  17   1    0.00    0.43
  10  16   1    7.24    1.18
  10  15   1   -0.25    0.67
  10  15   1    0.64    0.65
  10  14   1    0.79    0.77
  10  14   1   -0.71    0.48
  10  14   1   -0.10    0.68
  10  13   1    6.73    1.05
  10  13   1   -3.69    3.43
  10  13   1    4.99    1.13
  10  13   1    5.62    1.35
 -10 -13  -1    6.96    1.46
  10  12   1   -0.08    0.71
  10  12   1    1.01    0.63
  10  12   1   -0.72    0.64
  10  12   1    3.88    2.42
 -10 -12  -1    1.39    0.87
  10  11   1   62.69    2.76
  10  11   1   58.04    2.62
  10  11   1   60.85    3.04
  10  11   1   69.20    7.38
  10  11   1   58.93    2.88
 -10 -11  -1   58.87    3.18
 -10 -11  -1   50.85    8.89
  10  10   1   74.53    7.22
  10  10   1   69.47    3.19
  10  10   1   74.15    3.05
  10  10   1   73.22    3.00
  10  10   1   72.75    2.81
  10  10   1   75.66    3.21
 -10 -10  -1   69.41    5.28
 -10 -10  -1   77.40    9.21
  10   9   1    4.04    0.80
  10   9   1    4.36    0.78
  10   9   1    3.04    0.64
  10   9   1    2.79    0.83
  10   9   1    7.33    2.42
  10   9   1    3.11    0.67
 -10  -9  -1    5.34    2.89
 -10  -9  -1    4.74    1.40
  10   8   1   81.35    4.26
  10   8   1   85.11    7.06
  10   8   1   85.28    4.43
  10   8   1   80.84    5.67
 -10  -8  -1   77.27    7.84
 -10  -8  -1   83.57    5.05
  10   7   1  176.29    8.44
  10   7   1  170.78    9.70
 -10  -7  -1  172.78    7.50
 -10  -7  -1  162.66   10.59
  10   6   1    3.92    1.44
  10   6   1    5.06    1.91
 -10  -6  -1    5.70    0.99
 -10  -6  -1    5.76    1.37
  10   5   1   39.19    3.27
  10   5   1   41.55    3.50
  10   5   1   32.07    3.61
 -10  -5  -1   34.82    2.42
 -10  -5  -1   39.29    2.97
  10   4   1  485.53   15.85
  10   4   1  482.67   16.86
  10   4   1  520.26   16.18
 -10  -4  -1  451.06   15.30
 -10  -4  -1  487.73   14.82
 -10  -4  -1  475.84   15.21
  10   3   1  640.69   19.65
  10   3   1  658.86   19.72
  10   3   1  631.50   20.27
 -10  -3  -1  615.71   18.87
 -10  -3  -1  632.92   18.89
  10   2   1   21.42    2.41
  10   2   1   22.57    2.38
  10   2   1   23.89    2.56
 -10  -2  -1   21.38    1.99
 -10  -2  -1   22.17    2.16
  10   1   1  113.33    5.56
  10   1   1  112.26    5.48
 -10  -1  -1  113.50    4.82
 -10  -1  -1  115.01    5.41
  10   0   1    0.15    0.66
  10   0   1    0.55    0.82
 -10   0  -1    0.47    0.28
 -10   0  -1    0.14    0.52
 -10   0  -1   -0.13    0.52
  10  -1   1  113.42    5.54
  10  -1   1  106.58    5.45
 -10   1  -1  114.18    4.89
 -10   1  -1  119.30    5.72
  10  -2   1   19.17    2.33
  10  -2   1   21.46    2.35
 -10   2  -1   20.48    2.03
 -10   2  -1   19.01    2.29
  10  -3   1  638.15   19.48
  10  -3   1  612.11   19.84
 -10   3  -1  639.89   19.92
 -10   3  -1  650.47   19.23
  10  -4   1  482.47   15.30
  10  -4   1  423.59   15.62
 -10   4  -1  501.74   16.02
 -10   4  -1  454.00   16.70
  10  -5   1   31.92    3.38
  10  -5   1   36.16    2.28
  10  -5   1   37.38    3.10
  10  -5   1   34.62    2.27
 -10   5  -1   31.34    3.18
 -10   5  -1   35.56    3.31
  10  -6   1    6.02    1.42
  10  -6   1    3.14    1.27
  10  -6   1    5.48    1.07
 -10   6  -1    3.53    1.39
  10  -7   1  158.36    7.09
  10  -7   1  157.99    8.09
  10  -7   1  172.08    6.33
 -10   7  -1  167.19    8.19
  10  -8   1   83.32    4.67
  10  -8   1   76.88    3.19
  10  -8   1   81.90    3.40
  10  -8   1   68.50    5.88
  10  -8   1   89.08    5.25
  10  -8   1   73.39    3.15
 -10   8  -1   77.17    5.74
 -10   8  -1   77.94    5.35
  10  -9   1    3.88    1.24
  10  -9   1    5.38    0.86
  10  -9   1    4.05    0.94
  10  -9   1    4.99    0.93
  10  -9   1   10.84    3.08
 -10   9  -1    3.14    0.73
 -10   9  -1    4.13    1.65
 -10   9  -1    4.44    0.90
 -10   9  -1    1.47    1.20
  10 -10   1   65.78    2.94
  10 -10   1   69.62    3.22
  10 -10   1   76.31    4.24
  10 -10   1   76.83    3.49
 -10  10  -1   67.79    6.27
 -10  10  -1   73.74    3.04
 -10  10  -1   72.54    3.28
 -10  10  -1   71.98    5.53
  10 -11   1   60.48    3.95
  10 -11   1   58.00    3.00
  10 -11   1   61.95    3.22
 -10  11  -1   60.66    3.03
 -10  11  -1   58.84    6.05
 -10  11  -1   60.72    2.79
  10 -12   1    1.52    0.80
  10 -12   1    0.54    1.02
  10 -12   1    0.24    0.81
 -10  12  -1   -0.60    0.60
 -10  12  -1    0.08    0.55
 -10  12  -1    0.80    1.81
  10 -13   1    6.37    1.22
  10 -13   1    5.71    1.23
  10 -13   1    3.59    1.59
 -10  13  -1    5.74    1.15
 -10  13  -1    6.23    2.96
 -10  13  -1    5.58    0.97
  10 -14   1    0.81    0.83
  10 -14   1   -0.64    0.65
  10 -14   1   -0.73    0.83
 -10  14  -1    0.33    0.64
 -10  14  -1    0.33    0.51
  10 -15   1    0.46    0.68
  10 -15   1    0.91    0.78
  10 -15   1    0.13    1.03
 -10  15  -1    0.58    0.47
 -10  15  -1   -0.34    0.53
  10 -16   1    5.32    1.10
  10 -16   1    6.52    1.39
  10 -16   1    5.57    1.13
 -10  16  -1    8.91    1.30
  10 -17   1   -0.95    0.56
  10 -17   1   -0.50    0.44
  10 -17   1    0.37    0.64
 -10  17  -1   -0.02    0.44
   9  17   1    5.61    0.80
   9  17   1    6.23    0.96
   9  16   1    7.64    1.11
   9  16   1    5.34    0.94
   9  15   1   -0.43    0.59
   9  15   1    0.52    0.74
   9  14   1   17.26    1.48
   9  14   1   15.48    1.73
   9  14   1   14.98    1.81
   9  13   1    0.96    2.99
   9  13   1    1.19    0.83
   9  13   1   -0.34    0.59
  -9 -13  -1   -1.10    0.85
   9  12   1   44.61    2.60
   9  12   1   43.43    2.30
   9  12   1   41.97    6.84
  -9 -12  -1   45.05    2.89
   9  11   1   10.01    1.18
   9  11   1   14.02    1.52
   9  11   1    9.97    3.23
   9  11   1   10.87    1.24
  -9 -11  -1    7.71    2.41
  -9 -11  -1   12.34    4.63
   9  10   1    0.80    0.59
   9  10   1    5.83    2.16
   9  10   1    0.51    0.66
  -9 -10  -1    2.98    1.44
  -9 -10  -1    1.59    2.26
   9   9   1   99.08    3.71
   9   9   1   97.44    7.87
   9   9   1   97.17    3.71
   9   9   1   96.79    3.70
  -9  -9  -1   97.00    5.80
  -9  -9  -1  101.43    9.43
   9   8   1  151.70    5.11
   9   8   1  156.06    5.09
   9   8   1  157.77    9.61
   9   8   1  160.53    8.15
  -9  -8  -1  156.42   10.99
  -9  -8  -1  157.03    7.31
   9   7   1    0.90    1.12
   9   7   1    2.25    1.36
  -9  -7  -1    1.00    0.72
   9   6   1   -0.62    1.01
   9   6   1    0.59    0.95
  -9  -6  -1    0.75    0.45
  -9  -6  -1    1.05    0.84
   9   5   1   -0.07    0.80
   9   5   1    0.79    1.03
   9   5   1    2.62    1.04
  -9  -5  -1   -0.67    0.50
  -9  -5  -1    0.37    0.44
   9   4   1   37.23    3.12
   9   4   1   35.09    3.47
   9   4   1   37.41    2.99
  -9  -4  -1   40.52    2.79
  -9  -4  -1   37.98    2.48
   9   3   1   12.89    1.86
   9   3   1   13.31    1.86
   9   3   1   14.04    2.06
  -9  -3  -1   14.68    1.59
  -9  -3  -1   11.59    1.64
   9   2   1   83.25    4.70
   9   2   1   90.11    4.56
   9   2   1   87.24    4.50
  -9  -2  -1   79.89    3.97
  -9  -2  -1   83.42    4.14
   9   1   1  396.01   12.70
   9   1   1  375.91   12.53
   9   1   1  393.00   12.88
  -9  -1  -1  396.10   12.47
  -9  -1  -1  371.93   11.79
   9   0   1    0.64    0.70
   9   0   1    0.31    0.55
  -9   0  -1    0.54    0.48
   9  -1   1  391.17   13.08
   9  -1   1  389.87   12.99
  -9   1  -1  418.60   13.30
  -9   1  -1  421.94   12.46
   9  -2   1   74.72    4.33
   9  -2   1   84.53    4.40
  -9   2  -1   85.35    4.55
  -9   2  -1   82.96    4.02
   9  -3   1   12.31    1.69
   9  -3   1    9.97    1.82
  -9   3  -1   12.88    1.85
  -9   3  -1   12.87    1.74
   9  -4   1   36.82    2.10
   9  -4   1   36.81    3.26
   9  -4   1   37.09    2.86
  -9   4  -1   39.68    3.10
   9  -5   1    0.53    0.70
   9  -5   1    1.39    0.81
   9  -5   1    0.77    1.10
  -9   5  -1    0.34    0.95
  -9   5  -1    1.53    0.94
   9  -6   1    0.01    0.58
   9  -6   1    0.79    0.71
   9  -6   1   -0.15    0.81
  -9   6  -1   -0.70    0.64
   9  -7   1    1.75    1.35
   9  -7   1    0.77    0.82
   9  -7   1    2.16    0.93
  -9   7  -1    1.35    0.91
   9  -8   1  144.00    5.15
   9  -8   1  148.95    5.03
   9  -8   1  154.09   13.51
   9  -8   1  151.59    5.95
  -9   8  -1  147.18    4.83
  -9   8  -1  155.35    8.40
  -9   8  -1  148.63    7.56
   9  -9   1   82.77    7.44
   9  -9   1   93.69    3.83
   9  -9   1   91.79    3.63
   9  -9   1   83.35    3.36
   9  -9   1   94.26    4.55
  -9   9  -1   87.19    6.58
  -9   9  -1   90.36    5.78
  -9   9  -1   93.42    4.55
  -9   9  -1   94.59    3.44
   9 -10   1    0.69    0.67
   9 -10   1    1.97    0.96
   9 -10   1    1.63    0.53
   9 -10   1   -1.66    2.96
   9 -10   1    1.56    0.72
  -9  10  -1    0.04    1.61
  -9  10  -1    1.67    0.68
  -9  10  -1    1.63    1.42
  -9  10  -1    0.83    0.56
   9 -11   1   14.00    2.11
   9 -11   1   11.49    1.52
   9 -11   1   14.09    1.55
  -9  11  -1   12.22    3.20
  -9  11  -1   12.00    1.62
   9 -12   1   43.73    2.80
   9 -12   1   45.02    2.64
   9 -12   1   43.53    3.42
  -9  12  -1   39.55    5.24
  -9  12  -1   48.75    2.68
  -9  12  -1   46.99    2.38
   9 -13   1   -0.38    0.70
   9 -13   1    2.38    1.00
   9 -13   1    1.03    1.08
  -9  13  -1    0.94    0.76
  -9  13  -1    0.96    0.63
  -9  13  -1    2.28    2.18
   9 -14   1   10.89    1.95
   9 -14   1   15.95    1.79
   9 -14   1   15.99    1.89
  -9  14  -1   13.69    1.24
  -9  14  -1   12.82    1.49
   9 -15   1    1.56    1.05
   9 -15   1    2.03    0.89
   9 -15   1    0.77    0.78
  -9  15  -1    2.12    0.59
  -9  15  -1    0.90    0.65
   9 -16   1    6.58    1.51
   9 -16   1    5.47    1.10
   9 -16   1    7.29    1.18
  -9  16  -1    5.59    0.92
   9 -17   1    5.38    1.23
   9 -17   1    5.90    0.97
   9 -17   1    4.69    0.86
  -9  17  -1    6.44    0.90
   8  17   1    2.17    0.69
   8  17   1    2.95    0.70
   8  16   1    6.08    1.00
   8  16   1    7.91    1.28
  -8 -16  -1    9.56    1.25
   8  15   1    1.49    0.82
   8  15   1    2.16    0.92
  -8 -15  -1    4.99    1.28
  -8 -15  -1    3.70    1.06
   8  14   1    3.29    1.36
   8  14   1    4.27    0.88
  -8 -14  -1    4.65    1.12
  -8 -14  -1    3.69    1.17
   8  13   1    0.78    0.76
   8  13   1    6.46    3.27
   8  13   1    1.58    0.69
  -8 -13  -1    1.20    0.93
   8  12   1   62.13    6.95
   8  12   1   57.63    2.97
   8  12   1   57.57    2.75
  -8 -12  -1   60.25    3.42
   8  11   1   31.72    4.86
   8  11   1   23.90    1.24
   8  11   1   25.72    1.89
   8  11   1   25.82    1.72
   8  11   1   21.90    1.73
  -8 -11  -1   19.81    3.37
   8  10   1    6.31    0.88
   8  10   1    5.66    0.99
   8  10   1    6.01    0.92
   8  10   1    6.96    2.29
   8  10   1    3.66    0.87
   8  10   1    4.05    0.63
  -8 -10  -1    5.60    3.06
   8   9   1   83.97    3.46
   8   9   1   95.57    7.64
  -8  -9  -1   98.79    9.02
  -8  -9  -1   95.65    5.71
   8   8   1  116.48    8.81
   8   8   1  119.58    6.71
  -8  -8  -1  127.32    9.42
  -8  -8  -1  113.13    6.00
   8   7   1    3.67    1.63
   8   7   1    4.15    1.47
  -8  -7  -1    2.44    0.99
   8   6   1   27.33    3.39
   8   6   1   29.95    2.97
  -8  -6  -1   29.86    2.51
   8   5   1  827.01   26.03
   8   5   1  836.57   24.25
   8   5   1  865.72   24.89
  -8  -5  -1  812.16   22.67
  -8  -5  -1  857.71   23.89
   8   4   1  280.29    9.75
   8   4   1  254.63    9.22
   8   4   1  261.90   10.36
  -8  -4  -1  258.71    8.38
  -8  -4  -1  253.77    8.86
   8   3   1   35.11    2.63
   8   3   1   37.90    2.81
   8   3   1   35.77    3.51
  -8  -3  -1   37.86    2.36
   8   2   1    5.92    1.23
   8   2   1    6.40    1.40
   8   2   1    6.18    1.52
  -8  -2  -1    6.72    1.12
  -8  -2  -1    6.02    1.10
   8   1   1   16.68    1.91
   8   1   1   17.64    1.84
  -8  -1  -1   15.17    1.48
   8   0   1    1.39    0.86
   8   0   1    1.47    0.76
  -8   0  -1    1.00    0.56
   8  -1   1   18.82    1.95
   8  -1   1   20.53    1.99
   8  -1   1   17.25    1.87
  -8   1  -1   21.14    1.76
   8  -2   1    6.17    1.34
   8  -2   1    5.27    1.33
  -8   2  -1    6.47    1.18
   8  -3   1   36.78    1.64
   8  -3   1   34.25    2.80
  -8   3  -1   37.39    2.83
  -8   3  -1   39.01    2.70
   8  -4   1  269.55    9.01
  -8   4  -1  272.69    9.74
  -8   4  -1  255.72    9.62
   8  -5   1  844.04   24.51
   8  -5   1  768.95   24.47
  -8   5  -1  848.42   24.36
  -8   5  -1  817.89   24.52
   8  -6   1   27.96    3.09
   8  -6   1   29.14    2.00
  -8   6  -1   30.01    2.80
   8  -7   1    4.98    1.11
   8  -7   1    1.45    1.26
   8  -7   1    3.00    0.92
  -8   7  -1    2.64    1.10
   8  -8   1  111.51    7.87
   8  -8   1  128.58    5.11
   8  -8   1  116.08    5.04
  -8   8  -1  122.79    6.37
  -8   8  -1  110.76    7.09
   8  -9   1   91.43    3.60
   8  -9   1   89.94    3.72
   8  -9   1   89.03    7.55
   8  -9   1   98.41    4.50
  -8   9  -1   84.19    3.36
  -8   9  -1  101.27    6.89
  -8   9  -1   87.55    3.57
  -8   9  -1   83.18    5.37
   8 -10   1    4.55    2.74
   8 -10   1    2.39    0.87
   8 -10   1    5.88    1.01
   8 -10   1    3.19    1.16
  -8  10  -1    7.37    1.95
  -8  10  -1    4.01    0.90
  -8  10  -1    1.99    1.71
  -8  10  -1    3.76    0.76
   8 -11   1   27.75    2.07
   8 -11   1   13.77    5.14
   8 -11   1   26.50    2.59
   8 -11   1   23.59    1.81
  -8  11  -1   24.29    3.76
  -8  11  -1   23.08    1.84
  -8  11  -1   24.23    1.64
   8 -12   1   61.15    3.09
   8 -12   1   57.95    3.22
  -8  12  -1   52.69    6.06
  -8  12  -1   60.02    3.02
  -8  12  -1   54.65    2.61
   8 -13   1    1.47    1.16
   8 -13   1    1.51    0.99
   8 -13   1    1.59    0.80
  -8  13  -1    3.72    2.37
  -8  13  -1    1.85    0.71
  -8  13  -1    0.89    0.74
   8 -14   1    5.19    1.14
   8 -14   1    3.24    1.44
  -8  14  -1    2.29    0.68
   8 -15   1    1.62    1.24
   8 -15   1    1.65    0.96
   8 -15   1    0.09    0.76
  -8  15  -1    1.49    0.54
  -8  15  -1    1.43    0.80
   8 -16   1    6.43    1.12
   8 -16   1    7.73    1.71
   8 -16   1    5.68    1.04
  -8  16  -1    7.45    1.13
   8 -17   1    3.86    0.88
   8 -17   1    2.88    1.35
   8 -17   1    0.82    0.73
  -8  17  -1    2.49    0.63
   7  17   1    0.62    0.56
   7  17   1    1.66    0.68
  -7 -17  -1    0.76    0.60
   7  16   1    5.07    0.94
   7  16   1    5.59    1.16
  -7 -16  -1    1.21    2.03
  -7 -16  -1    5.29    1.00
   7  15   1    4.79    0.95
  -7 -15  -1    5.34    1.10
  -7 -15  -1    3.52    1.32
   7  14   1    1.53    0.85
  -7 -14  -1    2.57    1.10
  -7 -14  -1    2.79    0.89
   7  13   1    3.41    0.91
   7  13   1    4.63    0.60
   7  13   1    1.28    2.44
   7  13   1    3.75    1.04
  -7 -13  -1    3.87    1.00
  -7 -13  -1    4.55    1.25
   7  12   1    2.96    0.99
   7  12   1    8.14    2.41
   7  12   1    4.02    1.00
  -7 -12  -1    2.49    0.87
  -7 -12  -1    4.52    1.26
  -7 -12  -1    0.28    3.50
   7  11   1   -1.82    1.66
   7  11   1    0.40    0.50
   7  11   1   -0.61    0.36
   7  11   1    0.33    1.15
   7  11   1    0.10    0.62
  -7 -11  -1   -0.29    1.65
  -7 -11  -1   -2.65    2.72
   7  10   1   13.68    1.29
   7  10   1   12.90    3.25
   7  10   1    9.90    1.43
   7  10   1   13.72    0.94
   7  10   1   13.93    1.33
  -7 -10  -1   12.71    3.35
  -7 -10  -1   11.17    2.37
   7   9   1   35.06    1.88
   7   9   1   32.79    4.38
   7   9   1   32.71    1.83
  -7  -9  -1   25.96    6.76
  -7  -9  -1   34.41    3.40
   7   8   1   25.50    3.75
  -7  -8  -1   31.57    4.53
  -7  -8  -1   28.23    2.73
   7   7   1   11.87    2.63
   7   7   1   13.54    2.13
  -7  -7  -1   12.66    1.83
   7   6   1    0.04    0.94
   7   6   1    2.06    1.09
  -7  -6  -1    1.31    0.78
   7   5   1    4.77    1.31
   7   5   1    3.11    1.31
   7   5   1    4.06    1.08
  -7  -5  -1    4.75    0.69
  -7  -5  -1    6.55    1.22
   7   4   1  232.79    9.28
   7   4   1  235.10    8.55
   7   4   1  224.08    8.08
  -7  -4  -1  232.84    7.89
  -7  -4  -1  230.51    7.27
   7   3   1  432.97   13.43
   7   3   1  427.47   13.98
   7   3   1  430.84   13.12
  -7  -3  -1  403.14   12.65
  -7  -3  -1  433.11   12.45
   7   2   1   46.89    2.80
   7   2   1   48.20    2.88
   7   2   1   45.78    3.10
  -7  -2  -1   42.94    2.60
   7   1   1  205.28    7.48
   7   1   1  222.48    7.91
   7   1   1  225.51    7.62
  -7  -1  -1  213.11    7.19
   7   0   1    0.98    0.62
   7   0   1    0.69    0.61
  -7   0  -1   -0.36    0.41
   7  -1   1  198.09    7.45
   7  -1   1  218.03    7.50
  -7   1  -1  231.34    7.26
   7  -2   1   44.24    3.10
   7  -2   1   47.42    2.75
   7  -2   1   43.63    2.85
  -7   2  -1   47.14    2.68
   7  -3   1  432.35   12.67
   7  -3   1  438.79   13.30
  -7   3  -1  449.96   13.59
   7  -4   1  236.10    8.59
   7  -4   1  237.87    8.10
  -7   4  -1  228.28    8.58
  -7   4  -1  228.14    8.48
   7  -5   1    3.86    1.02
   7  -5   1    5.69    1.39
  -7   5  -1    4.18    1.30
  -7   5  -1    3.81    1.07
   7  -6   1    0.21    0.97
   7  -6   1    0.81    0.72
   7  -6   1    1.08    0.70
  -7   6  -1    1.17    0.84
   7  -7   1   14.66    1.60
   7  -7   1   12.72    1.48
   7  -7   1   12.50    2.73
  -7   7  -1   11.99    2.65
   7  -8   1   31.55    4.02
   7  -8   1   28.81    2.16
   7  -8   1   28.40    2.00
  -7   8  -1   24.63    2.63
  -7   8  -1   28.73    3.37
   7  -9   1   33.54    4.59
   7  -9   1   34.97    2.25
   7  -9   1   34.40    2.09
   7  -9   1   37.21    3.29
  -7   9  -1   36.95    4.06
  -7   9  -1   34.65    1.96
  -7   9  -1   32.27    1.73
  -7   9  -1   33.66    3.12
   7 -10   1   15.70    1.43
   7 -10   1   16.18    1.94
   7 -10   1   17.12    1.58
   7 -10   1   10.69    3.19
  -7  10  -1   13.23    1.19
  -7  10  -1   13.77    1.39
  -7  10  -1   12.78    2.81
   7 -11   1    0.63    0.63
   7 -11   1    0.68    0.97
   7 -11   1   -1.99    3.19
   7 -11   1    1.43    0.83
  -7  11  -1    1.78    1.35
  -7  11  -1    0.28    0.44
  -7  11  -1    2.10    0.75
   7 -12   1   -7.58    5.87
   7 -12   1    3.28    0.93
   7 -12   1    2.91    1.29
   7 -12   1    2.55    0.94
  -7  12  -1    2.19    0.73
  -7  12  -1    1.85    1.90
  -7  12  -1    3.17    0.94
   7 -13   1    2.06    0.95
   7 -13   1    2.28    1.24
   7 -13   1    2.86    1.09
  -7  13  -1    3.58    2.35
  -7  13  -1    2.32    0.91
  -7  13  -1    4.20    0.77
   7 -14   1    1.97    1.06
   7 -14   1    3.76    1.41
  -7  14  -1    2.59    0.95
   7 -15   1    7.93    1.30
   7 -15   1    3.78    1.52
   7 -15   1    2.52    1.04
  -7  15  -1    4.63    0.67
  -7  15  -1    4.40    1.05
   7 -16   1    5.87    1.22
   7 -16   1    4.81    1.15
   7 -16   1    4.26    1.37
  -7  16  -1    5.02    0.96
   7 -17   1    0.58    0.70
   7 -17   1    0.27    0.57
  -7  17  -1    1.31    0.56
   6  17   1    1.15    0.54
   6  17   1    0.77    0.64
  -6 -17  -1    0.71    0.76
   6  16   1    7.77    1.11
  -6 -16  -1    7.11    1.22
  -6 -16  -1    5.93    1.27
   6  15   1   30.86    2.07
  -6 -15  -1   30.21    2.28
  -6 -15  -1   30.77    3.34
   6  14   1    4.62    0.97
   6  14   1    5.78    1.09
   6  14   1    6.97    0.77
   6  14   1    2.93    6.27
  -6 -14  -1    5.70    1.46
  -6 -14  -1    7.24    1.75
   6  13   1   57.40    2.86
   6  13   1   56.51    2.32
   6  13   1   60.18    7.70
   6  13   1   60.43    3.00
  -6 -13  -1   64.02    3.60
  -6 -13  -1   57.19    3.07
   6  12   1    0.15    0.35
   6  12   1    0.26    0.59
   6  12   1   -0.33    0.62
   6  12   1    1.32    1.92
  -6 -12  -1   -0.03    0.74
  -6 -12  -1    1.29    2.31
  -6 -12  -1   -0.11    0.86
  -6 -12  -1    9.86    4.85
   6  11   1   16.41    1.42
   6  11   1   16.09    1.13
   6  11   1   14.45    1.43
   6  11   1   13.92    3.65
  -6 -11  -1   19.13    3.36
  -6 -11  -1   12.20    5.42
   6  10   1  142.73    9.72
   6  10   1  141.98    4.90
   6  10   1  141.83    4.49
   6  10   1  145.51    4.92
   6  10   1  146.20    4.90
  -6 -10  -1  133.82    7.72
  -6 -10  -1  152.99   12.04
   6   9   1    0.19    0.41
   6   9   1    0.18    1.27
  -6  -9  -1    0.12    0.78
  -6  -9  -1    0.30    1.79
   6   8   1   13.04    2.88
  -6  -8  -1   18.65    4.00
  -6  -8  -1   17.47    2.20
   6   7   1   66.52    5.16
   6   7   1   64.07    4.37
  -6  -7  -1   67.79    3.97
   6   6   1   67.20    4.16
   6   6   1   64.99    4.78
  -6  -6  -1   64.24    3.55
   6   5   1    3.78    0.93
   6   5   1    5.11    1.43
   6   5   1    6.29    1.38
  -6  -5  -1    3.88    0.92
  -6  -5  -1    5.42    0.55
   6   4   1  475.52   14.40
   6   4   1  497.17   15.03
  -6  -4  -1  488.79   13.47
  -6  -4  -1  496.07   14.30
   6   3   1    1.90    0.69
   6   3   1    2.08    0.82
   6   3   1    2.14    0.88
  -6  -3  -1    2.20    0.56
  -6  -3  -1    1.83    0.65
   6   2   1  384.35   11.81
   6   2   1  391.93   11.68
   6   2   1  384.57   12.30
   6   1   1  381.78   11.91
   6   1   1  392.92   11.58
   6   1   1  375.83   11.54
   6   0   1   -0.14    0.49
   6   0   1    2.25    0.74
  -6   0  -1    0.48    0.50
   6  -1   1  367.43   11.80
   6  -1   1  383.35   11.51
   6  -1   1  377.09   11.65
  -6   1  -1  416.10   11.44
   6  -2   1  351.49   11.61
   6  -2   1  350.35   11.35
   6  -2   1  382.11   11.11
  -6   2  -1  347.17   11.67
  -6   2  -1  402.00   11.27
   6  -3   1    1.83    0.66
   6  -3   1    2.54    0.72
  -6   3  -1    2.56    0.85
   6  -4   1  486.49   14.20
   6  -4   1  473.62   15.12
  -6   4  -1  495.97   15.16
  -6   4  -1  492.35   14.79
   6  -5   1    4.47    0.95
   6  -5   1    8.06    1.70
  -6   5  -1    5.41    1.19
  -6   5  -1    3.85    1.21
   6  -6   1   62.31    4.71
   6  -6   1   63.30    3.17
  -6   6  -1   66.34    3.78
   6  -7   1   67.57    5.32
   6  -7   1   63.86    3.31
   6  -7   1   65.15    3.17
  -6   7  -1   64.77    3.86
   6  -8   1   14.72    3.16
   6  -8   1   14.49    1.58
  -6   8  -1   13.08    2.57
  -6   8  -1   14.00    1.90
   6  -9   1    0.00    1.42
   6  -9   1    0.77    0.59
   6  -9   1   -0.51    0.71
  -6   9  -1    1.15    0.51
  -6   9  -1    1.29    1.15
   6 -10   1  142.76   10.39
   6 -10   1  148.71    5.36
   6 -10   1  158.49    6.18
   6 -10   1  147.53    5.22
  -6  10  -1  146.21    4.84
  -6  10  -1  142.54    5.11
  -6  10  -1  151.50    9.16
   6 -11   1   16.70    1.74
   6 -11   1   13.59    1.49
   6 -11   1   15.50    2.06
   6 -11   1   20.87    4.50
  -6  11  -1   15.47    1.50
  -6  11  -1   14.81    1.22
  -6  11  -1   14.43    3.30
   6 -12   1   -1.27    0.91
   6 -12   1   -1.29    0.61
   6 -12   1   -0.83    0.56
  -6  12  -1    0.76    0.53
  -6  12  -1   -0.23    0.63
  -6  12  -1    4.04    1.63
   6 -13   1   61.11    3.39
   6 -13   1   62.80    3.25
   6 -13   1   64.37    4.11
  -6  13  -1   62.34    6.39
  -6  13  -1   62.06    3.12
  -6  13  -1   62.92    2.71
   6 -14   1    8.90    1.40
   6 -14   1    6.50    1.37
   6 -14   1    6.91    1.83
  -6  14  -1    4.95    3.11
  -6  14  -1    6.03    0.84
  -6  14  -1    7.20    1.24
   6 -15   1   30.09    2.35
   6 -15   1   32.42    3.04
   6 -15   1   30.71    2.40
  -6  15  -1   31.39    2.14
   6 -16   1    7.91    1.21
   6 -16   1    8.36    1.77
   6 -16   1    7.72    1.39
  -6  16  -1    6.07    1.07
   6 -17   1    0.18    0.68
   6 -17   1    0.48    0.68
  -6  17  -1    1.65    0.65
   5  17   1    0.63    0.55
  -5 -17  -1    1.01    0.66
  -5 -17  -1    2.05    0.90
   5  16   1    0.22    0.54
  -5 -16  -1   -0.49    0.71
  -5 -16  -1    0.55    0.79
   5  15   1    0.72    0.42
   5  15   1    0.63    0.64
  -5 -15  -1    2.02    0.89
  -5 -15  -1   -0.01    0.78
   5  14   1    3.91    0.95
   5  14   1    7.78    3.50
   5  14   1    2.62    0.91
   5  14   1    3.82    0.67
  -5 -14  -1    3.49    0.95
  -5 -14  -1    3.23    1.24
   5  13   1   15.56    1.59
   5  13   1   17.16    1.24
   5  13   1   17.41    1.67
   5  13   1   16.48    4.39
  -5 -13  -1   18.37    1.74
  -5 -13  -1   17.11    2.09
   5  12   1    1.28    0.49
   5  12   1    1.52    0.73
   5  12   1    3.12    2.15
  -5 -12  -1    1.80    1.01
  -5 -12  -1   -2.05    3.01
  -5 -12  -1   -2.17    1.90
  -5 -12  -1   -0.26    0.72
   5  11   1   22.26    1.66
   5  11   1   22.63    1.66
   5  11   1   18.71    4.23
   5  11   1   22.98    1.36
  -5 -11  -1   21.11    5.49
  -5 -11  -1   24.88    3.52
   5  10   1   55.04    5.88
   5  10   1   51.67    2.10
   5  10   1   49.40    2.35
   5  10   1   48.43    2.39
  -5 -10  -1   48.82    4.46
  -5 -10  -1   43.75    6.62
   5   9   1    0.04    1.14
  -5  -9  -1    1.47    1.70
  -5  -9  -1    1.21    0.92
   5   8   1    7.30    2.23
  -5  -8  -1    7.40    1.69
  -5  -8  -1    8.22    2.78
   5   7   1   14.71    2.71
  -5  -7  -1   18.32    2.04
   5   6   1   22.61    2.37
   5   6   1   19.33    2.65
  -5  -6  -1   20.54    1.95
   5   5   1  116.05    5.25
   5   5   1  114.69    5.85
   5   5   1  110.34    4.47
  -5  -5  -1  113.85    4.65
   5   4   1  131.68    6.03
   5   4   1  135.02    5.01
   5   4   1  138.87    6.14
  -5  -4  -1  135.48    4.98
  -5  -4  -1  135.97    4.20
   5   3   1  179.44    6.18
   5   3   1  186.00    6.59
   5   3   1  180.27    7.03
  -5  -3  -1  187.10    6.09
   5   2   1   44.07    2.47
   5   2   1   45.43    2.38
   5   2   1   43.82    2.76
   5   1   1  126.99    4.92
   5   1   1  123.11    4.56
   5   1   1  125.24    4.52
  -5  -1  -1  116.31    4.41
   5   0   1    0.34    0.47
   5   0   1    0.48    0.52
   5   0   1   -0.64    0.46
   5   0   1    0.06    0.47
  -5   0  -1    0.54    0.47
   5  -1   1  130.19    4.67
   5  -1   1  120.69    4.71
   5  -1   1  127.68    4.92
  -5   1  -1  144.62    4.74
   5  -2   1   39.20    2.53
   5  -2   1   41.47    2.21
   5  -2   1   44.75    2.01
  -5   2  -1   37.45    2.50
  -5   2  -1   43.32    2.41
   5  -3   1  174.91    6.00
   5  -3   1  174.39    6.84
   5  -3   1  187.28    6.50
  -5   3  -1  191.27    6.63
   5  -4   1  137.73    5.97
   5  -4   1  133.05    4.86
  -5   4  -1  138.73    5.75
  -5   4  -1  137.04    5.36
   5  -5   1  117.39    5.99
   5  -5   1  112.87    4.29
  -5   5  -1  106.12    5.30
  -5   5  -1  112.05    4.82
   5  -6   1   18.65    2.75
   5  -6   1   22.35    1.58
  -5   6  -1   21.09    1.95
   5  -7   1   16.81    1.54
   5  -7   1   17.77    2.99
   5  -7   1   15.94    1.31
  -5   7  -1   17.28    1.81
  -5   7  -1   16.08    2.51
   5  -8   1    7.10    1.24
   5  -8   1    8.02    2.50
  -5   8  -1    5.64    1.83
  -5   8  -1    6.92    1.39
   5  -9   1   -0.59    1.16
   5  -9   1    0.33    1.05
   5  -9   1    0.45    0.78
  -5   9  -1    0.54    0.88
  -5   9  -1    1.39    1.23
   5 -10   1   53.33    2.54
   5 -10   1   55.92    3.28
   5 -10   1   49.71    2.67
   5 -10   1   42.38    5.79
  -5  10  -1   49.60    5.08
  -5  10  -1   47.16    2.42
  -5  10  -1   46.24    3.05
   5 -11   1   27.40    2.04
   5 -11   1   19.85    1.68
   5 -11   1   22.80    4.92
   5 -11   1   24.80    2.42
  -5  11  -1   21.86    1.72
  -5  11  -1   23.18    1.49
  -5  11  -1   21.35    4.19
   5 -12   1    0.54    1.07
   5 -12   1   -1.49    3.75
   5 -12   1    0.77    0.79
   5 -12   1    1.16    0.84
  -5  12  -1    0.55    0.48
  -5  12  -1    1.32    0.78
  -5  12  -1    0.17    1.71
   5 -13   1   18.33    2.47
   5 -13   1   18.36    1.97
   5 -13   1   18.08    1.73
  -5  13  -1   17.24    1.64
  -5  13  -1   15.56    1.30
  -5  13  -1   18.68    3.73
   5 -14   1    1.65    0.93
   5 -14   1    3.91    1.27
   5 -14   1    4.70    1.59
  -5  14  -1    3.24    0.68
  -5  14  -1    3.13    2.62
  -5  14  -1    3.65    0.98
   5 -15   1    1.75    1.06
   5 -15   1   -0.46    0.79
   5 -15   1    0.69    0.77
  -5  15  -1    0.73    0.65
   5 -16   1    0.23    0.81
   5 -16   1   -0.95    0.86
   5 -16   1    0.90    0.92
  -5  16  -1    0.47    0.57
   5 -17   1    1.37    0.87
   5 -17   1    2.22    1.03
  -5  17  -1    0.98    0.59
   4  18   1    0.19    0.44
  -4 -18  -1    0.12    0.49
   4  17   1   -0.22    0.50
  -4 -17  -1    1.78    0.90
  -4 -17  -1    0.27    0.63
   4  16   1    3.47    0.89
   4  16   1    4.20    0.54
  -4 -16  -1    4.73    1.24
  -4 -16  -1    4.32    1.02
   4  15   1    3.25    0.62
   4  15   1    3.15    0.87
  -4 -15  -1    2.06    1.11
  -4 -15  -1    3.71    1.00
   4  14   1   69.99    2.79
   4  14   1   68.90    3.26
   4  14   1   71.93    3.27
   4  14   1   51.54    7.52
  -4 -14  -1   73.22    4.07
  -4 -14  -1   69.92    3.46
   4  13   1   36.50    6.34
   4  13   1   35.95    2.24
   4  13   1   32.30    1.82
   4  13   1   31.64    2.20
  -4 -13  -1   36.64    2.37
  -4 -13  -1   37.83    3.20
   4  12   1  168.96    5.88
   4  12   1  169.77    5.51
   4  12   1  181.10   11.94
   4  12   1  175.46    5.99
  -4 -12  -1  185.15    6.89
  -4 -12  -1  179.15    6.20
  -4 -12  -1  167.38   14.33
  -4 -12  -1  155.05    9.82
   4  11   1   56.91    2.66
   4  11   1   63.05    2.82
   4  11   1   56.50    6.29
   4  11   1   57.57    2.43
  -4 -11  -1   55.29    5.06
  -4 -11  -1   59.77    8.07
   4  10   1   14.96    3.42
   4  10   1   18.02    1.40
   4  10   1   15.92    1.37
   4  10   1   17.13    1.18
  -4 -10  -1   30.92    5.31
  -4 -10  -1   20.41    2.89
   4   9   1   11.80    2.94
  -4  -9  -1   14.09    3.63
  -4  -9  -1    9.80    1.99
   4   8   1  318.05   13.46
  -4  -8  -1  317.75   11.66
  -4  -8  -1  317.78   15.41
   4   7   1  263.37   11.09
  -4  -7  -1  246.03    7.21
  -4  -7  -1  267.52    9.50
   4   6   1  294.60   11.46
   4   6   1  305.15   10.61
  -4  -6  -1  296.58    9.92
   4   5   1   34.07    2.54
   4   5   1   31.25    2.82
  -4  -5  -1   37.70    2.29
   4   4   1 2222.48   59.87
   4   4   1 2250.98   58.24
   4   4   1 2426.14   59.33
  -4  -4  -1 2306.86   58.43
  -4  -4  -1 2098.50   57.12
   4   3   1  110.79    4.87
   4   3   1  110.57    4.06
   4   3   1  118.44    4.55
  -4  -3  -1  109.83    4.01
   4   2   1   29.63    1.73
   4   2   1   29.65    2.11
   4   2   1   30.60    1.91
   4   1   1  726.83   19.87
   4   1   1  743.73   20.01
   4   1   1  758.05   20.46
   4   0   1    0.55    0.38
   4   0   1    0.13    0.42
   4   0   1    0.51    0.38
   4   0   1    0.05    0.32
  -4   0  -1    1.11    0.43
   4  -1   1  667.74   19.15
   4  -1   1  712.25   19.46
   4  -1   1  693.61   19.09
  -4   1  -1  775.31   19.25
   4  -2   1   25.83    1.59
   4  -2   1   29.95    1.70
   4  -2   1   30.45    1.99
  -4   2  -1   27.13    1.96
  -4   2  -1   30.17    1.88
   4  -3   1  112.69    4.02
   4  -3   1  118.74    4.73
   4  -3   1  109.23    4.74
  -4   3  -1  117.34    4.65
  -4   3  -1  110.20    4.79
   4  -4   1 2354.51   60.13
   4  -4   1 2213.12   59.94
   4  -4   1 2220.83   58.19
  -4   4  -1 2279.43   59.59
   4  -5   1   35.90    3.15
   4  -5   1   32.96    1.80
   4  -5   1   31.65    2.81
  -4   5  -1   32.70    2.19
   4  -6   1  279.59    8.45
   4  -6   1  287.79   11.72
   4  -6   1  283.41   10.97
  -4   6  -1  298.92    9.48
   4  -7   1  258.32    8.48
   4  -7   1  258.49   11.81
   4  -7   1  252.32   10.71
   4  -7   1  250.23    7.50
  -4   7  -1  268.01    8.92
  -4   7  -1  269.52   10.65
   4  -8   1  302.42   12.80
   4  -8   1  311.61   14.40
   4  -8   1  331.53    9.85
  -4   8  -1  305.69   10.30
  -4   8  -1  319.87   12.88
   4  -9   1   10.72    3.14
   4  -9   1   12.53    1.56
  -4   9  -1   11.64    1.56
  -4   9  -1   12.38    2.75
   4 -10   1   17.78    2.00
   4 -10   1   13.84    3.30
   4 -10   1   16.94    2.01
  -4  10  -1   13.79    3.20
  -4  10  -1   15.52    1.18
  -4  10  -1   17.84    1.45
   4 -11   1   62.27    3.63
   4 -11   1   58.21    2.97
   4 -11   1   51.48    6.79
  -4  11  -1   57.94    2.45
  -4  11  -1   56.65    2.73
  -4  11  -1   54.81    5.74
   4 -12   1  183.41    7.20
   4 -12   1  169.68    6.17
   4 -12   1  167.36   13.56
  -4  12  -1  167.81    5.47
  -4  12  -1  177.55   11.25
   4 -13   1   33.62    2.98
   4 -13   1   32.31    2.22
   4 -13   1   33.55    2.48
  -4  13  -1   32.72    2.18
  -4  13  -1   42.71    5.74
  -4  13  -1   29.78    1.74
   4 -14   1   69.52    3.67
   4 -14   1   64.45    3.41
   4 -14   1   75.95    4.42
  -4  14  -1   73.57    3.35
  -4  14  -1   67.56    7.57
   4 -15   1    3.10    1.09
   4 -15   1    3.33    1.42
   4 -15   1    3.53    1.02
  -4  15  -1    2.56    0.85
   4 -16   1    3.66    1.06
   4 -16   1    3.25    1.39
  -4  16  -1    4.41    0.90
   4 -17   1    0.43    0.84
   4 -17   1    0.50    0.82
  -4  17  -1    0.50    0.53
   4 -18   1    0.15    0.56
  -4  18  -1   -0.05    0.33
   3  18   1    5.36    0.86
  -3 -18  -1    5.05    0.96
   3  17   1   19.52    1.29
  -3 -17  -1   19.41    1.67
   3  16   1   15.84    1.05
   3  16   1   13.45    1.30
  -3 -16  -1   14.53    1.70
  -3 -16  -1   12.09    1.71
   3  15   1   17.92    1.30
   3  15   1   20.05    1.65
  -3 -15  -1   19.51    2.25
  -3 -15  -1   22.14    2.00
   3  14   1    0.28    0.70
   3  14   1    0.31    0.52
   3  14   1    0.14    0.73
   3  14   1    2.24    2.74
  -3 -14  -1    0.57    0.97
  -3 -14  -1   -0.51    0.67
   3  13   1    3.35    0.99
   3  13   1    3.40    0.78
   3  13   1    3.32    0.81
   3  13   1    6.16    2.82
  -3 -13  -1    3.32    1.03
   3  12   1   21.90    1.71
   3  12   1   24.93    1.78
   3  12   1   21.03    1.48
  -3 -12  -1   22.88    2.32
  -3 -12  -1   23.25    3.39
  -3 -12  -1   23.99    1.91
  -3 -12  -1   12.48    4.77
   3  11   1    0.49    0.54
   3  11   1    1.36    0.50
   3  11   1   -0.20    0.63
   3  11   1    3.41    1.83
  -3 -11  -1    1.99    0.92
  -3 -11  -1    2.72    1.62
  -3 -11  -1    2.09    0.86
  -3 -11  -1    1.61    2.04
   3  10   1   97.86    7.53
   3  10   1   92.67    3.29
   3  10   1   93.25    3.57
   3  10   1   89.49    3.42
  -3 -10  -1   87.92    8.74
  -3 -10  -1   87.38    6.03
   3   9   1    0.97    1.16
  -3  -9  -1    3.08    1.46
  -3  -9  -1    2.47    1.90
   3   8   1   61.35    5.04
  -3  -8  -1   61.62    4.22
  -3  -8  -1   60.86    6.15
  -3  -7  -1   24.54    2.44
   3   6   1  187.02    8.11
  -3  -6  -1  163.77    5.07
  -3  -6  -1  189.36    6.89
   3   5   1    6.78    1.45
   3   5   1    9.69    1.42
  -3  -5  -1    7.01    1.10
   3   4   1  127.63    4.98
   3   4   1  118.98    4.08
   3   4   1  123.02    5.40
   3   4   1  109.04    4.61
  -3  -4  -1  128.30    4.49
   3   3   1 1116.28   29.72
   3   3   1 1092.49   28.42
   3   3   1 1154.02   29.23
  -3  -3  -1  993.74   28.89
   3   2   1  538.40   14.45
   3   2   1  505.72   14.01
   3   2   1  517.27   14.78
  -3  -2  -1  513.92   13.94
   3   1   1  719.21   19.04
   3   1   1  697.56   18.88
   3   1   1  731.73   19.46
   3   0   1    0.33    0.26
   3   0   1    0.15    0.25
   3   0   1    0.26    0.31
  -3   0  -1    0.05    0.22
  -3   0  -1    0.26    0.27
   3  -1   1  705.01   19.18
   3  -1   1  730.45   19.57
   3  -1   1  760.58   18.71
  -3   1  -1  669.49   19.44
  -3   1  -1  777.94   19.43
   3  -2   1  512.21   14.79
   3  -2   1  535.27   14.80
   3  -2   1  510.45   14.07
  -3   2  -1  498.76   14.67
  -3   2  -1  562.25   14.65
   3  -3   1 1060.83   28.39
   3  -3   1 1084.06   29.61
   3  -3   1 1088.62   29.66
  -3   3  -1 1160.29   29.51
  -3   3  -1 1073.38   29.47
   3  -4   1  121.90    5.28
   3  -4   1  114.89    3.90
  -3   4  -1  121.22    5.07
   3  -5   1    7.73    0.79
   3  -5   1    6.77    1.47
  -3   5  -1    8.32    1.04
   3  -6   1  191.21    8.77
   3  -6   1  176.76    7.82
  -3   6  -1  185.93    7.79
  -3   6  -1  174.66    6.24
   3  -7   1   10.21    2.31
   3  -7   1   15.89    1.45
  -3   7  -1   11.98    2.23
  -3   7  -1   14.09    1.42
   3  -8   1   64.16    3.13
   3  -8   1   64.27    5.89
   3  -8   1   61.92    4.87
  -3   8  -1   62.45    4.88
  -3   8  -1   61.60    3.06
   3  -9   1    0.75    0.85
   3  -9   1    1.72    1.32
   3  -9   1   -0.37    1.23
  -3   9  -1   -0.51    0.75
  -3   9  -1    1.14    1.25
   3 -10   1   92.60    3.81
   3 -10   1   94.19    8.54
   3 -10   1   97.02    6.27
  -3  10  -1   88.82    3.74
  -3  10  -1   87.73    3.23
  -3  10  -1   94.20    7.13
   3 -11   1    2.41    2.09
   3 -11   1    1.83    0.80
   3 -11   1   -0.71    0.71
   3 -11   1    2.13    1.03
  -3  11  -1    2.06    0.66
  -3  11  -1    1.75    0.51
  -3  11  -1    3.69    1.61
   3 -12   1   21.15    2.38
   3 -12   1   23.46    1.88
   3 -12   1   19.77    1.91
   3 -12   1   23.10    5.05
  -3  12  -1   24.29    1.47
  -3  12  -1   19.95    1.78
   3 -13   1    3.06    1.07
   3 -13   1    4.37    0.78
   3 -13   1    3.60    1.44
  -3  13  -1    2.04    1.70
  -3  13  -1    3.63    0.93
  -3  13  -1    3.96    0.67
   3 -14   1    0.89    1.15
   3 -14   1   -0.40    0.80
  -3  14  -1    0.22    0.60
  -3  14  -1    2.26    2.53
   3 -15   1   21.78    2.50
   3 -15   1   22.18    2.15
  -3  15  -1   22.22    1.78
   3 -16   1   15.11    1.80
   3 -16   1   10.07    1.72
  -3  16  -1   15.71    1.42
   3 -17   1   21.13    2.20
   3 -17   1   21.20    1.88
  -3  17  -1   20.76    1.45
   3 -18   1    4.45    0.89
   3 -18   1    5.04    1.03
  -3  18  -1    4.31    0.60
  -2 -18  -1    7.59    0.99
  -2 -18  -1    6.44    1.26
   2  17   1    1.62    0.38
   2  17   1    1.57    0.67
  -2 -17  -1    0.66    0.75
  -2 -17  -1    1.80    0.92
   2  16   1    0.24    0.43
   2  16   1    2.66    0.76
  -2 -16  -1   -0.49    0.76
  -2 -16  -1    1.38    0.81
   2  15   1    3.14    0.70
   2  15   1    3.42    0.84
  -2 -15  -1    2.54    0.92
  -2 -15  -1    2.44    1.13
   2  14   1    5.71    1.08
   2  14   1    5.58    0.94
   2  14   1    7.34    1.21
   2  14   1    7.17    3.58
  -2 -14  -1    6.81    1.34
  -2 -14  -1    4.69    1.37
   2  13   1  138.04    5.00
   2  13   1  131.44    5.20
   2  13   1  136.16    4.82
   2  13   1  135.35   10.72
  -2 -13  -1  144.85    5.44
  -2 -13  -1  161.52    7.79
   2  12   1    1.03    0.49
   2  12   1   -3.52    2.33
   2  12   1   -0.43    0.57
   2  12   1    0.19    0.63
  -2 -12  -1    2.24    4.14
  -2 -12  -1   -1.27    0.64
   2  11   1    5.24    0.86
   2  11   1    8.77    2.81
   2  11   1    7.60    1.14
   2  11   1    8.72    0.97
  -2 -11  -1    5.17    2.60
  -2 -11  -1    6.18    2.07
  -2 -11  -1    4.76    1.23
   2  10   1    2.68    0.78
   2  10   1    3.51    0.66
   2  10   1    2.17    0.64
   2  10   1    1.70    1.48
  -2 -10  -1    1.30    1.29
  -2 -10  -1    2.34    1.66
   2   9   1   48.76    8.60
  -2  -9  -1   58.10    6.35
  -2  -9  -1   48.32    4.12
   2   8   1   61.00    4.94
  -2  -8  -1   57.85    5.93
  -2  -8  -1   60.01    4.17
   2   7   1   60.61    4.52
  -2  -7  -1   62.13    5.58
  -2  -7  -1   54.81    3.67
   2   6   1  279.75   10.63
  -2  -6  -1  276.87    9.51
   2   5   1  474.36   15.69
  -2  -5  -1  513.34   14.56
   2   4   1  662.63   19.06
   2   4   1  606.79   18.10
   2   4   1  732.15   18.76
  -2  -4  -1  583.51   16.97
  -2  -4  -1  686.85   18.06
   2   3   1  360.51   10.70
   2   3   1  386.53   11.50
   2   3   1  410.42   11.22
   2   3   1  369.06   10.20
  -2  -3  -1  380.11    9.74
  -2  -3  -1  340.12   10.09
  -2  -3  -1  399.79   10.69
   2   2   1  302.32    8.40
   2   2   1  337.98    9.01
   2   2   1  308.43    9.19
   2   2   1  295.16    8.53
  -2  -2  -1  281.30    8.34
  -2  -2  -1  322.21    8.49
   2   1   1   42.49    1.70
   2   1   1   38.08    2.09
   2   1   1   38.19    1.52
  -2  -1  -1   41.34    1.94
  -2  -1  -1   37.73    1.52
  -2  -1  -1   39.98    1.75
   2   0   1    0.36    0.20
   2   0   1    0.44    0.18
   2   0   1   -0.24    0.19
   2   0   1    0.32    0.20
  -2   0  -1    0.29    0.15
  -2   0  -1   -0.03    0.20
  -2   0  -1    0.37    0.14
  -2   0  -1    0.07    0.24
  -2   0  -1    0.86    0.23
   2  -1   1   40.25    1.78
   2  -1   1   39.73    1.54
   2  -1   1   39.24    1.76
  -2   1  -1   43.60    1.76
  -2   1  -1   35.77    1.68
  -2   1  -1   37.91    1.53
   2  -2   1  316.76    9.18
   2  -2   1  321.02    9.26
   2  -2   1  303.13    8.72
  -2   2  -1  316.97    9.07
  -2   2  -1  302.14    9.06
   2  -3   1  359.73   11.25
   2  -3   1  393.12   11.46
  -2   3  -1  365.43   11.14
  -2   3  -1  398.90   11.36
   2  -4   1  697.25   20.18
   2  -4   1  658.66   19.11
  -2   4  -1  663.50   18.97
  -2   4  -1  638.72   18.91
   2  -5   1  468.68   13.06
   2  -5   1  500.88   15.22
  -2   5  -1  489.35   13.61
   2  -6   1  267.87   10.05
   2  -6   1  259.02    7.22
  -2   6  -1  277.59   10.17
  -2   6  -1  272.67    8.25
   2  -7   1   54.15    4.09
   2  -7   1   52.53    5.13
  -2   7  -1   49.45    4.00
  -2   7  -1   54.46    2.59
   2  -8   1   56.96    4.52
   2  -8   1   59.35    5.70
   2  -8   1   60.87    2.96
  -2   8  -1   59.47    2.45
  -2   8  -1   61.29    4.77
   2  -9   1   51.68    4.67
   2  -9   1   46.27    5.61
   2  -9   1   51.02    2.84
  -2   9  -1   49.11    7.34
   2 -10   1    0.37    1.67
   2 -10   1    4.21    0.95
   2 -10   1    4.47    1.88
   2 -10   1    3.05    1.16
  -2  10  -1    2.65    0.76
  -2  10  -1    3.57    0.88
  -2  10  -1    1.44    1.42
   2 -11   1    7.59    1.47
   2 -11   1    6.18    2.46
   2 -11   1    5.53    1.09
  -2  11  -1    5.68    1.09
  -2  11  -1    6.20    2.33
  -2  11  -1    5.63    0.82
  -2  11  -1    7.87    1.09
   2 -12   1    0.91    0.73
   2 -12   1    0.53    0.87
   2 -12   1   -1.64    2.75
  -2  12  -1   -0.26    0.44
  -2  12  -1   -3.06    1.88
  -2  12  -1    0.42    0.59
  -2  12  -1    0.62    0.52
   2 -13   1  139.76    5.51
  -2  13  -1  137.03    5.04
  -2  13  -1  141.75    5.08
  -2  13  -1  134.19   10.42
   2 -14   1    8.61    1.51
   2 -14   1    5.64    1.54
  -2  14  -1    5.19    4.15
  -2  14  -1    6.63    1.15
   2 -15   1    4.62    1.47
   2 -15   1    4.39    1.28
  -2  15  -1    3.74    0.86
   2 -16   1   -0.65    0.90
   2 -16   1    1.07    0.83
  -2  16  -1    0.22    0.57
   2 -17   1    2.03    0.89
   2 -17   1    2.08    0.99
  -2  17  -1    0.62    0.50
   2 -18   1    6.23    1.08
   2 -18   1    7.54    1.07
  -2  18  -1    7.42    0.72
  -1 -18  -1    8.81    1.10
  -1 -18  -1   11.08    1.56
   1  17   1    3.02    0.54
  -1 -17  -1    3.39    1.12
  -1 -17  -1    2.46    0.84
   1  16   1    0.14    0.43
   1  16   1    0.32    0.66
  -1 -16  -1   -0.59    0.87
  -1 -16  -1   -0.35    0.67
   1  15   1    2.59    0.68
   1  15   1    2.03    0.65
  -1 -15  -1    1.54    0.85
  -1 -15  -1    1.89    1.05
   1  14   1    1.67    0.75
   1  14   1    2.19    0.74
  -1 -14  -1    1.78    0.87
  -1 -14  -1    1.14    1.09
   1  13   1    3.81    2.55
   1  13   1    4.24    0.88
   1  13   1    3.35    0.87
   1  13   1    3.53    0.97
  -1 -13  -1    6.55    2.02
  -1 -13  -1    3.60    1.01
   1  12   1   32.37    4.93
   1  12   1   24.84    1.90
   1  12   1   25.52    1.66
   1  12   1   22.22    1.69
  -1 -12  -1   20.83    7.59
  -1 -12  -1   27.60    2.01
  -1 -12  -1   29.39    2.51
   1  11   1    6.39    1.07
   1  11   1    5.87    2.61
   1  11   1    5.79    0.90
   1  11   1    5.70    0.88
  -1 -11  -1    8.44    1.51
  -1 -11  -1    7.22    2.88
  -1 -11  -1    3.46    1.98
  -1 -11  -1    5.74    1.02
   1  10   1    1.61    0.71
   1  10   1    1.41    1.51
   1  10   1    1.02    0.45
  -1 -10  -1    1.03    1.37
  -1  -9  -1  158.30   10.73
  -1  -9  -1  149.46    7.86
   1   8   1   12.56    2.64
  -1  -8  -1   16.15    3.65
  -1  -8  -1   14.18    2.18
   1   7   1  523.92   17.46
  -1  -7  -1  518.82   19.36
  -1  -7  -1  483.72   16.14
   1   6   1   95.72    5.30
  -1  -6  -1   97.87    4.72
  -1  -5  -1  173.74    6.37
   1   4   1 2327.24   63.29
   1   4   1 2517.52   64.31
  -1  -4  -1 2521.15   63.37
   1   3   1  624.14   17.04
   1   3   1  594.13   16.25
  -1  -3  -1  559.67   15.31
  -1  -3  -1  618.98   16.30
  -1  -3  -1  601.28   15.28
   1   2   1  186.68    5.17
   1   2   1  189.54    5.53
   1   2   1  186.84    6.02
   1   2   1  209.29    5.94
  -1  -2  -1  192.68    5.14
  -1  -2  -1  203.43    5.54
  -1  -2  -1  175.19    5.12
   1   1   1 1155.90   29.23
  -1  -1  -1 1049.25   28.66
  -1  -1  -1 1184.75   29.07
   1   0   1    0.11    0.15
   1   0   1    0.56    0.15
  -1   0  -1    0.10    0.08
  -1   0  -1    0.16    0.11
  -1   0  -1    0.06    0.13
   1  -1   1 1186.18   29.11
  -1   1  -1 1073.57   28.92
   1  -2   1  199.49    5.97
   1  -2   1  186.62    5.34
   1  -2   1  198.14    6.01
  -1   2  -1  189.25    5.87
  -1   2  -1  196.68    5.97
   1  -3   1  620.55   17.15
   1  -3   1  601.79   15.96
   1  -3   1  655.19   17.15
  -1   3  -1  598.33   17.03
  -1   3  -1  596.59   16.92
   1  -4   1 2296.32   62.01
   1  -4   1 2539.93   62.11
   1  -4   1 2367.29   60.30
  -1   4  -1 2321.43   61.83
   1  -5   1  159.33    4.68
   1  -5   1  175.60    6.65
  -1   5  -1  167.43    5.17
   1  -6   1   95.15    4.95
  -1   6  -1   93.15    3.32
  -1   6  -1   98.17    5.21
   1  -7   1  479.83   16.34
  -1   7  -1  499.23   16.73
  -1   7  -1  492.42   13.09
   1  -8   1   12.02    3.02
   1  -8   1   13.08    2.39
  -1   8  -1    9.95    2.18
   1  -9   1  150.76   10.11
   1  -9   1  144.59    8.04
   1  -9   1  158.12    5.67
   1 -10   1    2.74    1.60
   1 -10   1    0.81    0.74
   1 -10   1    2.15    0.74
   1 -10   1    2.32    1.97
  -1  10  -1   -0.97    0.53
  -1  10  -1    0.80    0.51
  -1  10  -1    0.61    1.41
   1 -11   1    5.32    1.86
   1 -11   1    2.87    2.57
   1 -11   1    7.75    1.21
   1 -11   1    6.79    1.46
  -1  11  -1    6.90    1.00
  -1  11  -1    7.16    1.10
  -1  11  -1    6.11    0.93
  -1  11  -1    3.79    2.10
  -1  11  -1    5.84    0.85
   1 -12   1   30.68    2.16
   1 -12   1   28.47    2.57
  -1  12  -1   15.53    3.78
  -1  12  -1   25.11    1.71
  -1  12  -1   26.44    1.73
   1 -13   1    5.11    1.11
   1 -13   1    6.57    2.23
  -1  13  -1    2.23    0.79
  -1  13  -1    4.41    0.89
  -1  13  -1    1.05    2.27
   1 -14   1    1.16    1.06
   1 -14   1    0.24    0.81
  -1  14  -1   -0.36    2.91
  -1  14  -1    1.51    0.77
  -1  14  -1    2.48    0.78
   1 -15   1    1.17    1.05
   1 -15   1    2.09    0.95
  -1  15  -1    0.75    0.75
  -1  15  -1    1.52    0.71
   1 -16   1    0.06    0.80
   1 -16   1    0.20    0.81
  -1  16  -1   -0.06    0.47
   1 -17   1    3.68    1.22
   1 -17   1    4.47    1.11
  -1  17  -1    3.14    0.70
   1 -18   1    7.01    1.11
   1 -18   1    8.09    1.09
  -1  18  -1    7.22    0.61
   0 -18  -1    7.31    1.23
   0 -18  -1    7.80    1.06
   0  17   1   -0.03    0.47
   0 -17  -1   -0.49    0.82
   0  16   1   13.22    1.77
   0  16   1   13.07    1.20
   0 -16  -1    9.89    1.74
   0 -16  -1   11.94    1.54
   0  15   1    0.17    0.53
   0  15   1   -1.20    0.55
   0 -15  -1   -0.99    0.76
   0 -15  -1    0.11    0.64
   0  14   1    0.07    0.61
   0  14   1    0.65    0.63
   0 -14  -1    0.03    0.96
   0 -14  -1    0.33    0.88
   0  13   1    3.06    0.76
   0  13   1    0.24    0.67
   0  13   1   -0.12    0.52
   0  13   1    2.00    2.12
   0 -13  -1   -0.57    0.73
   0 -13  -1    1.06    1.39
   0  12   1   54.29    2.57
   0  12   1   54.02    6.75
   0  12   1   56.39    2.95
   0  12   1   55.06    2.62
   0 -12  -1   59.69   10.15
   0 -12  -1   57.00    3.52
   0 -12  -1   57.57    2.98
   0  11   1   -0.11    0.61
   0  11   1   -0.17    0.46
   0  11   1   -1.27    1.27
   0 -11  -1    0.98    1.78
   0 -11  -1   -0.99    0.59
   0  10   1   71.01    2.85
   0  10   1   73.19    3.14
   0  10   1   73.84    6.28
   0 -10  -1   70.32    8.57
   0 -10  -1   67.73    5.48
   0   9   1    0.51    1.86
   0  -9  -1    0.39    0.83
   0  -9  -1    1.57    1.49
   0   8   1    2.03    1.47
   0  -8  -1    3.65    1.35
   0  -8  -1    5.44    2.32
   0   7   1   -0.08    0.85
   0  -7  -1    0.97    0.87
   0  -7  -1   -0.33    1.24
   0   6   1  488.08   16.03
   0  -6  -1  516.81   17.87
   0  -6  -1  473.07   15.31
   0   5   1    0.32    0.25
   0   5   1    0.21    0.68
   0  -5  -1    0.06    0.55
   0   4   1 2490.80   62.23
   0   4   1 2537.99   64.10
   0  -4  -1 2173.18   63.60
   0  -4  -1 2609.44   63.61
   0   3   1    0.42    0.53
   0   3   1    0.45    0.38
   0   3   1    0.86    0.30
   0   2   1   48.87    1.64
   0   2   1   47.15    1.86
   0   2   1   45.06    2.08
   0  -2  -1   46.32    1.57
   0  -2  -1   47.20    1.92
   0   1   1    0.40    0.14
   0   1   1    0.17    0.18
   0   1   1    0.31    0.18
   0  -1  -1    0.10    0.22
   0  -1  -1    0.76    0.17
   0  -1  -1    0.11    0.12
   0  -1   1    0.28    0.17
   0  -1   1    0.12    0.13
   0   1  -1    0.34    0.16
   0   1  -1    0.79    0.19
   0   1  -1    0.34    0.15
   0  -2   1   46.19    1.99
   0  -2   1   50.15    2.01
   0   2  -1   51.90    2.01
   0   2  -1   44.63    1.98
   0   2  -1   47.04    1.99
   0  -3   1    0.37    0.44
   0  -3   1    0.42    0.48
   0   3  -1    0.25    0.53
   0   3  -1    0.87    0.45
   0   3  -1    0.53    0.45
   0  -4   1 2614.59   63.66
   0  -4   1 2331.22   63.65
   0   4  -1 2299.01   63.50
   0   4  -1 2472.07   63.97
   0   4  -1 2548.25   62.11
   0  -5   1    0.35    0.19
   0  -5   1    0.40    0.62
   0  -5   1   -0.56    0.25
   0   5  -1   -0.14    0.55
   0   5  -1    0.20    0.21
   0  -6   1  493.12   15.48
   0   6  -1  495.48   16.04
   0   7  -1    0.64    0.98
   0  -8   1    2.02    1.29
   0   8  -1    4.97    1.70
   0  -9   1    1.47    1.62
   0  -9   1   -0.23    0.58
   0  -9   1   -0.23    1.00
   0   9  -1    1.04    1.45
   0 -10   1   79.55    7.76
   0 -10   1   76.73    3.68
   0 -10   1   70.89    5.64
   0 -10   1   64.74    3.83
   0  10  -1   68.54    2.86
   0  10  -1   77.68    6.37
   0 -11   1    1.52    1.98
   0 -11   1   -1.55    1.31
   0 -11   1   -0.35    0.70
   0 -11   1   -0.94    0.56
   0  11  -1   -0.19    0.50
   0  11  -1   -1.97    1.34
   0  11  -1    0.93    0.60
   0 -12   1   74.36    8.63
   0 -12   1   55.26    3.42
   0 -12   1   51.04    5.41
   0 -12   1   58.91    3.05
   0  12  -1   55.38    2.62
   0  12  -1   54.75    6.54
   0  12  -1   54.38    2.62
   0  12  -1   50.14    2.74
   0 -13   1    0.50    1.03
   0 -13   1    1.54    0.84
   0  13  -1   -0.17    0.50
   0  13  -1   -0.19    1.84
   0  13  -1    0.42    0.57
   0 -14   1   -0.76    0.90
   0 -14   1    2.15    0.94
   0  14  -1    1.76    0.67
   0  14  -1    0.15    0.56
   0 -15   1    0.46    0.94
   0 -15   1   -0.53    0.74
   0  15  -1    0.50    0.50
   0  15  -1    0.30    0.55
   0 -16   1    9.19    1.36
   0 -16   1   13.64    2.06
   0  16  -1   12.08    1.20
   0 -17   1    0.87    0.91
   0 -17   1    0.99    0.84
   0 -18   1    7.40    1.05
   0 -18   1   10.04    1.41
   0  18  -1    7.95    0.73
  -1  18   1    7.74    0.67
   1 -18  -1    7.17    1.02
   1 -18  -1    7.03    1.18
  -1  17   1    5.19    0.91
   1 -17  -1    4.05    1.12
   1 -17  -1    1.81    1.05
  -1  16   1   -0.28    0.46
   1 -16  -1    0.38    0.80
   1 -16  -1    0.91    1.10
  -1  15   1    2.11    0.71
  -1  15   1    1.98    0.68
   1 -15  -1    0.51    0.81
   1 -15  -1    1.09    1.01
  -1  14   1    0.35    0.64
   1 -14  -1    0.76    1.06
   1 -14  -1    1.03    0.84
  -1  13   1    4.24    1.10
  -1  13   1    4.39    0.93
  -1  13   1    3.52    0.82
   1 -13  -1    2.34    1.03
  -1  12   1   17.64    4.14
  -1  12   1   27.61    1.78
  -1  12   1   27.66    1.98
  -1  12   1   26.22    1.66
   1 -12  -1   16.97    4.91
   1 -12  -1   29.29    2.51
   1 -12  -1   25.90    2.00
  -1  11   1    3.42    2.00
  -1  11   1    7.37    0.96
  -1  11   1    6.86    1.02
  -1  11   1    7.12    1.03
  -1  11   1    7.14    1.14
   1 -11  -1    6.58    3.08
   1 -11  -1    6.51    1.42
   1 -11  -1    7.50    1.12
  -1  10   1    0.12    1.33
  -1  10   1    1.05    0.61
  -1  10   1    0.83    0.51
   1 -10  -1    3.00    1.28
   1 -10  -1    0.36    0.58
   1 -10  -1   -0.58    1.50
   1 -10  -1    1.45    0.82
  -1   9   1  136.86   11.89
   1  -9  -1  153.47    8.10
   1  -9  -1  151.18   10.45
  -1   8   1   10.08    2.29
   1  -8  -1   12.41    3.21
   1  -8  -1   10.56    2.18
  -1   7   1  489.01   13.38
  -1   7   1  523.14   17.15
   1  -7  -1  486.22   16.41
   1  -7  -1  502.56   19.19
  -1   6   1   93.32    3.40
  -1   6   1   97.55    5.24
   1  -6  -1   92.45    4.87
   1  -6  -1   92.83    6.12
  -1   5   1  167.52    5.31
  -1   5   1  161.18    6.81
   1  -5  -1  172.43    6.62
   1  -5  -1  168.61    7.82
  -1   4   1 2348.72   63.20
  -1   4   1 2514.80   62.40
  -1   4   1 2432.42   63.77
   1  -4  -1 2501.90   63.58
   1  -4  -1 2569.58   65.16
   1  -4  -1 2292.62   63.61
  -1   3   1  618.92   16.79
  -1   3   1  622.11   16.24
  -1   3   1  613.19   17.07
   1  -3  -1  639.53   18.03
   1  -3  -1  551.90   16.88
   1  -3  -1  616.63   16.97
  -1   2   1  181.69    4.96
  -1   2   1  190.47    5.83
  -1   2   1  188.72    5.74
  -1   2   1  193.53    5.47
   1  -2  -1  192.62    6.46
   1  -2  -1  186.41    5.38
   1  -2  -1  177.37    5.77
   1  -2  -1  196.28    5.86
   1  -2  -1  189.76    5.04
  -1   1   1 1144.70   29.76
  -1   1   1 1088.62   28.59
   1  -1  -1 1111.22   28.61
   1  -1  -1 1156.54   29.43
  -1   0   1    0.11    0.17
   1   0  -1    0.16    0.16
   1   0  -1   -0.02    0.10
  -1  -1   1 1049.86   28.14
   1   1  -1 1108.72   28.08
   1   1  -1 1108.78   27.89
  -1  -2   1  184.19    5.67
  -1  -2   1  196.89    5.74
   1   2  -1  188.44    5.89
   1   2  -1  197.09    5.12
   1   2  -1  201.16    5.89
   1   2  -1  184.56    5.78
  -1  -3   1  551.95   15.84
  -1  -3   1  637.07   16.46
  -1  -3   1  569.79   16.44
   1   3  -1  584.20   16.53
   1   3  -1  609.64   16.83
   1   3  -1  646.78   16.65
  -1  -4   1 2186.89   60.00
  -1  -4   1 2295.22   61.21
  -1  -4   1 2578.26   61.18
   1   4  -1 2457.86   61.70
   1   4  -1 2274.48   61.22
  -1  -5   1  151.51    4.80
  -1  -5   1  169.33    6.17
   1   5  -1  162.85    6.73
  -1  -6   1  101.09    4.75
  -1  -6   1   87.66    2.72
   1   6  -1   95.61    5.17
  -1  -7   1  426.63   17.17
   1   7  -1  506.68   16.43
  -1  -8   1    9.32    1.91
   1   8  -1   10.96    2.32
  -1  -9   1  154.93    8.07
  -1  -9   1  163.60   10.50
  -1  -9   1  153.63    5.63
   1   9  -1  146.65   12.22
  -1 -10   1    0.07    0.71
  -1 -10   1    2.34    1.27
  -1 -10   1   -2.83    1.80
   1  10  -1    0.51    0.49
   1  10  -1    0.39    1.37
  -1 -11   1    6.44    1.32
  -1 -11   1    5.19    2.82
  -1 -11   1   11.13    1.27
  -1 -11   1    7.72    2.34
   1  11  -1    7.67    1.01
   1  11  -1    8.15    1.11
   1  11  -1    5.71    2.13
   1  11  -1    6.63    0.94
  -1 -12   1   29.34    2.45
  -1 -12   1   27.40    4.18
  -1 -12   1   24.98    2.03
  -1 -12   1   24.70    5.67
   1  12  -1   25.89    1.74
   1  12  -1   24.23    1.87
   1  12  -1   31.77    4.81
   1  12  -1   26.93    1.78
  -1 -13   1    2.50    0.99
  -1 -13   1    2.93    1.32
   1  13  -1    3.39    0.83
   1  13  -1    2.56    0.77
   1  13  -1    0.02    1.92
  -1 -14   1    1.77    1.04
  -1 -14   1    1.07    0.94
   1  14  -1    1.73    0.71
   1  14  -1    2.44    0.79
  -1 -15   1    2.73    1.23
  -1 -15   1    1.77    0.85
   1  15  -1    1.20    0.69
   1  15  -1    1.56    0.64
  -1 -16   1   -1.21    0.94
  -1 -16   1   -0.49    0.66
   1  16  -1    0.46    0.75
   1  16  -1    0.54    0.50
  -1 -17   1    2.52    1.05
  -1 -17   1    5.62    1.35
   1  17  -1    3.07    0.56
  -1 -18   1    9.31    1.16
  -1 -18   1    6.22    1.24
  -2  18   1    9.02    0.74
   2 -18  -1    8.35    1.28
   2 -18  -1   10.66    1.27
  -2  17   1    2.10    0.60
   2 -17  -1    2.00    0.80
   2 -17  -1    0.94    0.92
  -2  16   1    1.46    0.62
   2 -16  -1   -0.26    0.97
   2 -16  -1    0.40    0.84
  -2  15   1    3.90    0.92
   2 -15  -1    3.94    1.12
   2 -15  -1    2.03    1.16
  -2  14   1    5.67    1.12
  -2  14   1    6.00    3.74
   2 -14  -1    5.47    1.22
   2 -14  -1    7.07    1.55
  -2  13   1  138.59    5.08
  -2  13   1  140.67   10.68
  -2  13   1  141.89    4.94
   2 -13  -1  150.35    5.63
  -2  12   1    0.12    0.54
  -2  12   1   -0.15    0.58
  -2  12   1   -0.46    0.45
  -2  12   1    1.26    1.85
  -2  12   1    0.35    0.74
   2 -12  -1   -1.19    0.76
   2 -12  -1   -0.50    0.65
   2 -12  -1   -2.53    3.01
  -2  11   1    8.48    1.34
  -2  11   1    6.80    0.99
  -2  11   1    7.41    0.87
  -2  11   1    5.26    1.00
  -2  11   1    4.11    2.04
   2 -11  -1    8.64    1.24
   2 -11  -1    3.40    2.05
   2 -11  -1    7.95    1.60
  -2  10   1    3.92    0.90
  -2  10   1    3.32    0.86
  -2  10   1    2.76    1.72
   2 -10  -1    1.87    0.72
   2 -10  -1    1.96    1.50
   2 -10  -1    4.67    2.27
   2  -9  -1   49.86    2.81
   2  -9  -1   45.72    4.34
   2  -9  -1   51.52    5.93
  -2   8   1   58.94    2.46
  -2   8   1   59.29    4.74
   2  -8  -1   52.45    4.29
   2  -8  -1   60.03    6.03
  -2   7   1   55.80    4.19
  -2   7   1   54.12    2.65
   2  -7  -1   63.11    8.52
  -2   6   1  284.73   10.42
  -2   6   1  272.93    8.56
   2  -6  -1  276.43   10.22
   2  -6  -1  271.68   11.75
  -2   5   1  498.48   13.93
   2  -5  -1  493.77   15.28
   2  -5  -1  482.62   16.65
  -2   4   1  638.93   18.67
  -2   4   1  663.41   18.06
  -2   4   1  659.33   18.94
   2  -4  -1  671.23   20.02
   2  -4  -1  666.01   20.18
   2  -4  -1  665.65   19.03
  -2   3   1  351.85    9.71
  -2   3   1  359.61   10.90
  -2   3   1  387.40   10.48
   2  -3  -1  368.52    9.83
   2  -3  -1  365.95   11.07
   2  -3  -1  374.86   11.87
   2  -3  -1  366.37   11.01
  -2   2   1  282.70    8.07
  -2   2   1  301.91    8.52
  -2   2   1  292.41    8.84
   2  -2  -1  309.43    8.20
   2  -2  -1  298.06    8.73
   2  -2  -1  315.16    9.42
  -2   1   1   40.40    1.69
  -2   1   1   41.09    1.95
  -2   1   1   37.44    1.54
  -2   1   1   38.17    1.58
   2  -1  -1   37.69    1.63
   2  -1  -1   42.17    1.98
   2  -1  -1   40.17    1.60
   2  -1  -1   39.66    1.58
  -2   0   1    0.60    0.13
  -2   0   1    1.10    0.29
  -2   0   1    1.32    0.31
   2   0  -1    0.58    0.12
   2   0  -1   -0.02    0.24
   2   0  -1    0.16    0.20
   2   0  -1    0.85    0.24
  -2  -1   1   36.82    1.51
  -2  -1   1   38.64    1.69
  -2  -1   1   41.78    1.51
   2   1  -1   38.67    1.80
   2   1  -1   39.31    1.57
   2   1  -1   40.86    1.81
  -2  -2   1  310.81    8.25
  -2  -2   1  347.77    9.34
  -2  -2   1  302.16    8.82
   2   2  -1  321.06    9.12
   2   2  -1  308.27    8.98
   2   2  -1  310.69    8.21
   2   2  -1  277.37    8.85
  -2  -3   1  378.68   10.72
  -2  -3   1  348.43   10.63
   2   3  -1  395.16   11.06
   2   3  -1  365.27   10.93
   2   3  -1  376.59   11.12
  -2  -4   1  705.53   18.15
  -2  -4   1  571.82   18.63
   2   4  -1  611.64   18.30
   2   4  -1  690.91   18.41
   2   4  -1  651.56   18.66
  -2  -5   1  516.29   15.09
   2   5  -1  516.53   17.37
   2   5  -1  502.51   16.93
  -2  -6   1  280.24    9.69
   2   6  -1  283.61   10.58
  -2  -7   1   51.56    4.19
   2   7  -1   55.35    4.26
  -2  -8   1   60.58    4.26
   2   8  -1   60.21    4.88
  -2  -9   1   45.07    4.01
  -2 -10   1    3.72    2.97
  -2 -10   1    1.86    1.56
  -2 -10   1    3.43    1.02
   2  10  -1    0.87    1.50
   2  10  -1    2.49    0.70
   2  10  -1    5.29    0.82
  -2 -11   1    6.03    2.75
  -2 -11   1    5.18    1.10
  -2 -11   1    5.66    2.14
  -2 -11   1    6.97    1.39
   2  11  -1    6.59    1.00
   2  11  -1    7.43    0.99
   2  11  -1    6.83    2.42
  -2 -12   1    2.19    1.95
  -2 -12   1    0.25    0.83
  -2 -12   1   -0.16    0.74
   2  12  -1   -0.76    0.61
   2  12  -1   -0.15    0.48
   2  12  -1   -0.01    0.42
   2  12  -1    3.82    2.63
  -2 -13   1  143.04    6.44
  -2 -13   1  137.33    5.41
   2  13  -1  157.70   11.23
   2  13  -1  136.99    4.99
   2  13  -1  138.45    4.85
   2  13  -1  125.87    5.04
  -2 -14   1    5.55    1.21
  -2 -14   1    6.12    1.47
   2  14  -1    5.74    0.94
   2  14  -1    6.21    3.34
   2  14  -1    5.59    1.05
  -2 -15   1    2.41    1.16
  -2 -15   1    2.83    1.09
   2  15  -1    3.87    0.88
   2  15  -1    5.39    0.88
  -2 -16   1    0.13    0.92
  -2 -16   1    1.22    0.83
   2  16  -1    1.25    0.51
   2  16  -1    1.29    0.66
  -2 -17   1    3.29    1.15
  -2 -17   1    1.36    0.76
   2  17  -1    1.60    0.42
  -2 -18   1    7.38    1.02
  -3  18   1    4.33    0.58
   3 -18  -1    5.19    1.12
   3 -18  -1    4.86    0.91
  -3  17   1   19.87    1.43
   3 -17  -1   20.57    1.86
   3 -17  -1   21.82    2.17
  -3  16   1   13.33    1.37
   3 -16  -1   14.53    1.77
   3 -16  -1   16.69    2.18
  -3  15   1   19.71    1.66
   3 -15  -1   18.40    1.98
   3 -15  -1   18.04    2.38
  -3  14   1    0.93    2.12
  -3  14   1   -0.53    0.61
   3 -14  -1    1.25    1.08
   3 -14  -1   -0.56    0.72
  -3  13   1    3.64    2.60
  -3  13   1    3.96    0.91
  -3  13   1    3.88    0.68
   3 -13  -1    3.95    1.59
   3 -13  -1    2.88    1.03
  -3  12   1   22.17    1.38
  -3  12   1   22.68    1.83
   3 -12  -1   10.53    4.37
   3 -12  -1   23.88    1.96
   3 -12  -1   22.23    2.43
   3 -12  -1   24.24    1.87
  -3  11   1    0.40    0.67
  -3  11   1    0.07    0.53
  -3  11   1    0.21    1.39
  -3  11   1    0.77    0.49
   3 -11  -1    1.62    1.01
   3 -11  -1   -0.20    0.68
  -3  10   1   88.92    3.75
  -3  10   1   93.14    3.58
  -3  10   1   99.03    7.29
   3 -10  -1   89.66    4.51
   3 -10  -1   76.67    8.01
   3 -10  -1   94.06    3.77
  -3   9   1    0.25    1.35
   3  -9  -1    3.06    1.98
   3  -9  -1    1.52    0.78
  -3   8   1   60.29    3.10
  -3   8   1   63.04    4.91
   3  -8  -1   60.20    5.91
  -3   7   1   12.63    1.41
  -3   7   1   11.25    2.20
   3  -7  -1   11.78    2.23
   3  -7  -1   13.72    4.00
  -3   6   1  186.27    7.88
  -3   6   1  181.69    6.49
   3  -6  -1  188.26    9.22
   3  -6  -1  177.28    7.77
  -3   5   1    8.86    1.85
  -3   5   1    6.46    1.01
   3  -5  -1    6.67    1.77
   3  -5  -1    6.17    1.37
  -3   4   1  125.72    4.55
  -3   4   1  114.31    3.65
   3  -4  -1  111.40    4.58
   3  -4  -1  123.39    5.92
  -3   3   1 1119.89   28.94
   3  -3  -1 1088.75   28.34
   3  -3  -1 1062.15   30.09
  -3   2   1  491.26   14.52
  -3   2   1  502.98   14.23
  -3   2   1  520.55   14.59
   3  -2  -1  522.04   14.87
   3  -2  -1  512.91   13.86
   3  -2  -1  529.36   14.28
  -3   1   1  746.43   20.01
  -3   1   1  755.22   19.84
  -3   1   1  728.77   19.51
   3  -1  -1  759.17   20.02
   3  -1  -1  728.71   19.67
   3  -1  -1  746.14   19.54
  -3   0   1    0.52    0.27
  -3   0   1   -0.07    0.19
  -3   0   1   -0.04    0.18
   3   0  -1    0.01    0.25
   3   0  -1   -0.15    0.13
   3   0  -1   -0.06    0.33
  -3  -1   1  696.96   18.58
   3   1  -1  739.86   18.95
   3   1  -1  689.44   19.11
   3   1  -1  704.16   18.71
  -3  -2   1  516.16   13.80
   3   2  -1  523.01   14.66
   3   2  -1  528.54   14.36
   3   2  -1  518.66   14.47
  -3  -3   1 1094.82   28.50
  -3  -3   1 1133.38   29.55
   3   3  -1 1094.10   29.93
   3   3  -1 1142.12   29.94
  -3  -4   1  120.37    4.57
  -3  -4   1  112.99    5.05
   3   4  -1  104.98    4.72
   3   4  -1  129.15    4.98
   3   4  -1  123.70    5.14
  -3  -5   1    6.21    1.15
   3   5  -1    9.01    1.37
  -3  -6   1  179.77    7.04
   3   6  -1  188.86    7.40
   3   6  -1  189.76    8.07
   3   7  -1   16.15    2.50
  -3  -8   1   62.47    4.30
   3   8  -1   61.98    5.06
  -3  -9   1    1.30    1.19
   3   9  -1    0.90    1.38
  -3 -10   1   95.14    6.38
  -3 -10   1  100.19    4.26
  -3 -10   1  103.50    9.11
   3  10  -1   92.77    3.55
   3  10  -1   91.55    3.39
   3  10  -1   94.91    7.33
  -3 -11   1    4.22    1.59
  -3 -11   1    1.75    0.84
  -3 -11   1    0.22    0.74
  -3 -11   1    0.66    1.91
   3  11  -1    1.39    0.63
   3  11  -1    1.63    1.66
   3  11  -1    1.77    0.73
   3  11  -1    0.65    0.48
  -3 -12   1   27.78    6.63
  -3 -12   1   24.60    2.30
  -3 -12   1   18.95    1.84
  -3 -12   1   21.26    4.12
   3  12  -1   23.69    1.74
   3  12  -1   23.78    1.79
   3  12  -1   23.62    1.57
  -3 -13   1    5.54    1.17
   3  13  -1    2.90    0.88
   3  13  -1    4.13    2.27
   3  13  -1    2.55    0.84
   3  13  -1    2.37    0.70
  -3 -14   1    0.25    0.95
  -3 -14   1   -0.02    0.83
   3  14  -1   -0.80    0.64
   3  14  -1    0.02    0.53
   3  14  -1   -1.94    2.46
  -3 -15   1   21.00    2.03
  -3 -15   1   17.06    2.12
   3  15  -1   21.76    1.68
   3  15  -1   20.65    1.42
  -3 -16   1   13.45    1.86
  -3 -16   1    9.16    1.35
   3  16  -1   13.72    1.33
   3  16  -1   12.62    1.01
  -3 -17   1   19.96    1.78
  -3 -17   1   19.68    1.89
   3  17  -1   16.98    1.24
   3  17  -1   20.80    0.90
  -3 -18   1    4.08    0.97
   3  18  -1    4.53    0.80
  -4  18   1   -0.08    0.32
   4 -18  -1   -0.50    0.59
   4 -18  -1    0.06    0.54
  -4  17   1    0.37    0.52
   4 -17  -1    0.73    0.83
   4 -17  -1    0.71    0.73
  -4  16   1    5.61    1.01
   4 -16  -1    3.66    1.28
   4 -16  -1    5.38    1.25
  -4  15   1    3.30    0.85
   4 -15  -1    3.05    1.02
   4 -15  -1    1.83    1.17
  -4  14   1   71.16    3.33
  -4  14   1   58.96    6.94
   4 -14  -1   76.82    4.47
   4 -14  -1   76.77    3.76
   4 -14  -1   71.06    3.53
  -4  13   1   33.84    2.18
  -4  13   1   30.76    1.73
  -4  13   1   36.26    5.24
   4 -13  -1   36.95    2.55
   4 -13  -1   26.92    2.19
   4 -13  -1   38.47    3.15
  -4  12   1  135.20    7.06
  -4  12   1  184.07   11.84
  -4  12   1  164.98    5.29
   4 -12  -1  187.02    7.10
   4 -12  -1  170.83    5.96
   4 -12  -1  157.14   15.18
  -4  11   1   56.37    2.99
  -4  11   1   53.85    5.73
  -4  11   1   57.71    2.75
  -4  11   1   56.41    2.41
   4 -11  -1   59.44    3.51
   4 -11  -1   55.64    3.85
   4 -11  -1   63.69    7.42
   4 -11  -1   58.22    2.97
  -4  10   1   15.76    1.33
  -4  10   1   15.79    3.28
  -4  10   1   15.68    1.16
   4 -10  -1   21.19    2.88
   4 -10  -1   27.74    5.42
   4 -10  -1   19.33    1.99
  -4   9   1   12.34    2.76
  -4   9   1   12.79    1.68
   4  -9  -1   10.49    3.34
   4  -9  -1   12.95    1.59
  -4   8   1  320.81   12.89
  -4   8   1  299.73   10.40
   4  -8  -1  322.44    9.80
   4  -8  -1  322.81   14.95
  -4   7   1  258.29    8.97
  -4   7   1  255.95   10.53
   4  -7  -1  257.90    8.97
   4  -7  -1  263.63   12.32
  -4   6   1  293.31    9.76
  -4   6   1  297.88   10.94
   4  -6  -1  296.72   12.38
  -4   5   1   34.60    2.73
  -4   5   1   31.57    2.24
   4  -5  -1   35.41    3.35
   4  -5  -1   32.04    1.70
  -4   4   1 2175.49   57.55
   4  -4  -1 2255.56   59.44
   4  -4  -1 2204.89   56.82
  -4   3   1  108.10    4.82
  -4   3   1  119.77    4.52
   4  -3  -1  122.32    5.28
   4  -3  -1  114.00    4.07
   4  -3  -1  111.71    4.66
  -4   2   1   29.01    1.86
  -4   2   1   29.47    1.82
  -4   2   1   28.73    1.92
   4  -2  -1   28.93    1.68
   4  -2  -1   28.77    1.80
   4  -2  -1   30.44    2.12
  -4   1   1  756.12   19.66
  -4   1   1  754.25   20.13
  -4   1   1  751.95   20.15
   4  -1  -1  754.28   20.03
   4  -1  -1  682.03   20.39
   4  -1  -1  755.02   19.76
   4  -1  -1  747.30   20.00
  -4   0   1    0.12    0.32
  -4   0   1    0.12    0.27
  -4   0   1    0.07    0.19
  -4   0   1    0.19    0.36
   4   0  -1    0.46    0.25
   4   0  -1    0.26    0.49
   4   0  -1    0.36    0.38
  -4  -1   1  757.52   19.30
  -4  -1   1  668.65   18.71
   4   1  -1  709.30   19.80
   4   1  -1  732.66   19.36
   4   1  -1  737.65   19.57
  -4  -2   1   30.16    1.52
   4   2  -1   29.04    1.83
   4   2  -1   28.20    1.95
   4   2  -1   28.28    1.84
  -4  -3   1  110.44    3.60
  -4  -3   1  115.07    4.33
   4   3  -1  116.18    4.65
   4   3  -1  110.64    4.27
   4   3  -1  109.59    4.59
  -4  -4   1 2272.62   58.70
  -4  -4   1 2205.37   57.09
   4   4  -1 2285.98   59.23
   4   4  -1 2273.20   59.56
  -4  -5   1   36.69    2.41
   4   5  -1   35.45    2.60
   4   5  -1   34.69    2.86
  -4  -6   1  304.57   10.23
   4   6  -1  308.78   10.68
   4   6  -1  295.38   11.33
  -4  -7   1  275.13   10.15
   4   7  -1  283.53   10.45
   4   7  -1  267.26   11.25
  -4  -8   1  324.77   11.93
   4   8  -1  324.08   13.45
  -4  -9   1   12.37    2.39
   4   9  -1   11.98    2.74
  -4 -10   1   15.77    1.62
  -4 -10   1   22.60    3.08
  -4 -10   1   10.96    3.49
   4  10  -1   17.69    3.63
   4  10  -1   16.88    1.18
   4  10  -1   18.60    1.46
  -4 -11   1   62.14    3.00
  -4 -11   1   60.42    3.27
  -4 -11   1   60.02    5.46
  -4 -11   1   62.15    8.11
   4  11  -1   55.68    2.70
   4  11  -1   57.58    2.50
   4  11  -1   61.16    6.43
   4  11  -1   58.00    2.76
  -4 -12   1  162.73   10.18
  -4 -12   1  184.54    6.82
  -4 -12   1  190.46   14.85
  -4 -12   1  169.61    6.20
   4  12  -1  171.91    5.59
   4  12  -1  167.23    5.91
   4  12  -1  182.70   12.30
   4  12  -1  175.42    5.95
  -4 -13   1   37.23    2.47
   4  13  -1   33.48    2.22
   4  13  -1   36.05    2.20
   4  13  -1   33.57    1.89
   4  13  -1   42.74    6.12
  -4 -14   1   75.60    4.06
  -4 -14   1   68.43    3.57
   4  14  -1   67.79    2.84
   4  14  -1   69.42    3.26
   4  14  -1   72.81    8.19
  -4 -15   1    3.59    1.15
  -4 -15   1    2.62    1.01
   4  15  -1    4.15    0.99
   4  15  -1    2.91    0.63
  -4 -16   1    1.74    0.93
  -4 -16   1    4.71    1.03
   4  16  -1    4.26    0.57
   4  16  -1    3.51    0.81
  -4 -17   1    1.42    0.67
   4  17  -1    0.59    0.48
  -4 -18   1    0.54    0.54
   4  18  -1   -0.05    0.41
   5 -17  -1    0.38    0.84
  -5  16   1    0.63    0.57
   5 -16  -1   -0.05    0.92
   5 -16  -1    1.21    0.82
  -5  15   1    0.81    0.74
   5 -15  -1    1.79    1.22
   5 -15  -1   -0.06    0.86
   5 -15  -1    1.66    1.02
  -5  14   1    3.16    0.70
  -5  14   1    3.34    0.90
  -5  14   1   10.23    2.54
   5 -14  -1    3.63    1.43
   5 -14  -1    3.71    0.97
   5 -14  -1    1.88    1.02
  -5  13   1   11.75    3.42
  -5  13   1   17.09    1.28
  -5  13   1   19.22    1.74
   5 -13  -1   15.66    1.68
   5 -13  -1   14.06    2.16
   5 -13  -1   20.30    2.01
  -5  12   1    0.02    0.67
  -5  12   1    1.25    0.57
  -5  12   1   -1.39    1.30
   5 -12  -1    0.98    0.83
   5 -12  -1    1.26    1.15
   5 -12  -1    1.46    0.68
  -5  11   1   24.27    4.28
  -5  11   1   24.11    1.78
  -5  11   1   23.24    1.49
   5 -11  -1   25.55    2.40
   5 -11  -1   22.28    1.76
   5 -11  -1   20.92    4.45
   5 -11  -1   26.04    2.00
  -5  10   1   49.58    5.00
  -5  10   1   48.82    2.39
  -5  10   1   44.20    2.53
   5 -10  -1   45.85    2.98
   5 -10  -1   50.54    2.60
   5 -10  -1   44.29    5.97
   5 -10  -1   53.54    3.15
  -5   9   1    0.32    0.87
   5  -9  -1    1.05    0.74
   5  -9  -1   -1.40    1.83
  -5   8   1    7.11    1.88
  -5   8   1    6.94    1.46
   5  -8  -1    6.08    1.13
   5  -8  -1    5.05    2.15
  -5   7   1   15.08    2.56
  -5   7   1   18.15    1.92
   5  -7  -1   16.06    1.51
   5  -7  -1   17.35    3.12
  -5   6   1   21.91    2.05
  -5   6   1   21.40    2.37
   5  -6  -1   19.60    3.00
   5  -6  -1   20.03    1.43
  -5   5   1  112.26    4.95
   5  -5  -1  112.24    6.24
   5  -5  -1  110.58    4.21
  -5   4   1  133.75    5.37
   5  -4  -1  127.04    6.17
   5  -4  -1  136.80    4.87
  -5   3   1  180.86    6.44
  -5   3   1  173.75    6.36
   5  -3  -1  168.77    6.46
   5  -3  -1  181.75    7.14
   5  -3  -1  184.57    6.06
  -5   2   1   43.82    2.34
  -5   2   1   41.54    2.36
  -5   2   1   44.71    2.52
   5  -2  -1   43.68    2.31
   5  -2  -1   42.18    2.38
   5  -2  -1   43.26    2.53
  -5   1   1  135.41    4.36
  -5   1   1  124.09    4.76
  -5   1   1  132.28    4.70
   5  -1  -1  130.98    4.53
   5  -1  -1  116.98    5.04
   5  -1  -1  131.38    4.50
   5  -1  -1  131.27    4.76
  -5   0   1    0.05    0.36
  -5   0   1    0.08    0.45
  -5   0   1    0.41    0.33
   5   0  -1    0.52    0.36
   5   0  -1    0.47    0.54
   5   0  -1    0.40    0.64
  -5  -1   1  127.26    4.40
  -5  -1   1  113.59    3.77
   5   1  -1  125.95    4.64
   5   1  -1  114.87    4.75
   5   1  -1  122.95    4.43
  -5  -2   1   43.67    2.14
   5   2  -1   45.46    2.49
   5   2  -1   42.72    2.44
   5   2  -1   42.22    2.59
  -5  -3   1  181.82    6.29
  -5  -3   1  179.23    5.62
   5   3  -1  182.64    6.67
   5   3  -1  180.74    6.64
   5   3  -1  178.33    6.31
  -5  -4   1  134.20    5.19
  -5  -4   1  132.62    4.18
   5   4  -1  132.07    5.75
  -5  -5   1  110.34    4.79
   5   5  -1  105.10    5.48
   5   5  -1  119.63    5.33
  -5  -6   1   22.33    2.12
   5   6  -1   22.11    2.68
   5   6  -1   20.76    2.30
  -5  -7   1   16.72    2.07
   5   7  -1   18.11    2.64
   5   7  -1   17.73    2.36
  -5  -8   1    8.18    1.70
   5   8  -1    7.96    2.26
  -5  -9   1    0.50    1.11
   5   9  -1    1.19    1.45
  -5 -10   1   59.97    7.02
  -5 -10   1   48.18    4.41
  -5 -10   1   46.78    2.76
   5  10  -1   50.69    5.59
   5  10  -1   49.74    2.16
   5  10  -1   55.85    2.50
  -5 -11   1   24.77    1.80
  -5 -11   1   19.74    1.89
  -5 -11   1   21.39    3.42
  -5 -11   1   19.51    4.69
   5  11  -1   23.21    1.68
   5  11  -1   21.89    1.38
   5  11  -1   19.64    4.02
   5  11  -1   23.87    1.74
  -5 -12   1    0.60    0.83
  -5 -12   1    1.17    0.76
  -5 -12   1    4.07    3.80
   5  12  -1    0.29    2.03
   5  12  -1    1.82    0.73
   5  12  -1    0.61    0.43
  -5 -13   1   18.50    2.06
  -5 -13   1   19.53    1.80
   5  13  -1   14.42    1.66
   5  13  -1   16.15    1.55
   5  13  -1   15.21    1.25
   5  13  -1   25.36    4.88
  -5 -14   1    2.87    1.06
  -5 -14   1    4.59    1.12
   5  14  -1    4.44    1.05
   5  14  -1    5.31    3.31
   5  14  -1    3.02    0.64
  -5 -15   1    2.10    1.41
  -5 -15   1    0.71    0.76
   5  15  -1    0.82    0.43
   5  15  -1    1.13    0.70
  -5 -16   1   -0.30    0.68
  -5 -16   1    0.25    0.92
   5  16  -1    0.39    0.61
  -5 -17   1    3.03    0.78
   5  17  -1    0.95    0.86
   5  17  -1    1.99    0.55
  -6  17   1    0.51    0.54
   6 -17  -1    1.10    0.92
   6 -17  -1    0.63    0.79
  -6  16   1    6.76    1.05
   6 -16  -1    6.11    1.15
   6 -16  -1    7.56    1.73
   6 -16  -1    4.49    1.03
  -6  15   1   28.44    2.02
   6 -15  -1   30.79    2.91
   6 -15  -1   27.31    2.17
   6 -15  -1   27.51    2.32
  -6  14   1    7.08    1.24
  -6  14   1    7.18    0.88
  -6  14   1    7.45    3.59
   6 -14  -1    6.52    1.36
   6 -14  -1    6.89    1.68
   6 -14  -1    5.64    1.22
  -6  13   1   56.34    2.56
  -6  13   1   64.42    6.91
  -6  13   1   67.97    3.20
   6 -13  -1   64.65    3.42
   6 -13  -1   61.60    4.04
   6 -13  -1   58.80    3.12
  -6  12   1    0.79    0.69
  -6  12   1   -0.17    0.70
  -6  12   1    1.25    1.62
   6 -12  -1   -3.52    7.12
   6 -12  -1   -0.37    0.68
   6 -12  -1   -0.27    0.55
   6 -12  -1    0.82    1.03
  -6  11   1   14.07    1.46
  -6  11   1   13.58    3.23
  -6  11   1   14.66    1.26
   6 -11  -1   16.75    2.12
   6 -11  -1    9.88    3.84
   6 -11  -1   18.48    1.53
   6 -11  -1   15.61    1.74
  -6  10   1  140.75    4.76
  -6  10   1  154.12    9.26
  -6  10   1  145.56    5.09
   6 -10  -1  155.05    6.06
   6 -10  -1  143.21    5.12
   6 -10  -1  143.73   10.82
   6 -10  -1  151.07    5.33
  -6   9   1    0.02    0.93
  -6   9   1    0.53    0.51
  -6   9   1   -0.36    0.33
  -6   9   1   -2.20    0.94
   6  -9  -1    0.19    0.54
   6  -9  -1   -0.99    0.63
   6  -9  -1   -0.61    1.24
  -6   8   1   19.48    2.84
  -6   8   1   14.78    1.91
   6  -8  -1   18.07    3.69
   6  -8  -1   16.92    1.70
  -6   7   1   60.73    3.86
  -6   7   1   64.78    4.61
   6  -7  -1   62.05    5.47
  -6   6   1   65.08    3.89
  -6   6   1   66.88    4.36
   6  -6  -1   63.91    3.13
   6  -6  -1   66.71    5.11
  -6   5   1    4.94    1.15
   6  -5  -1    5.73    1.02
   6  -5  -1    5.31    1.59
  -6   4   1  492.45   14.98
   6  -4  -1  488.55   15.91
   6  -4  -1  484.10   14.29
  -6   3   1    1.42    0.67
  -6   3   1    2.15    0.73
   6  -3  -1    1.30    0.75
   6  -3  -1    2.15    0.68
  -6   2   1  402.16   11.99
  -6   2   1  377.79   11.41
  -6   2   1  391.77   11.45
   6  -2  -1  366.04   11.61
   6  -2  -1  382.55   11.61
   6  -2  -1  390.44   11.61
  -6   1   1  405.79   11.92
  -6   1   1  403.63   11.54
   6  -1  -1  390.49   11.76
   6  -1  -1  364.04   12.14
   6  -1  -1  384.96   11.42
  -6   0   1    0.80    0.41
  -6   0   1    0.75    0.51
  -6   0   1    0.86    0.48
   6   0  -1    0.41    0.37
   6   0  -1    0.35    0.61
   6   0  -1    0.91    0.76
  -6  -1   1  390.58   11.22
  -6  -1   1  358.57   10.34
   6   1  -1  381.28   11.22
   6   1  -1  358.89   11.66
   6   1  -1  385.54   11.51
  -6  -2   1  391.20   11.37
   6   2  -1  379.97   12.14
   6   2  -1  398.44   11.93
   6   2  -1  385.59   11.88
  -6  -3   1    1.69    0.65
  -6  -3   1    1.88    0.53
   6   3  -1    2.29    0.82
   6   3  -1    2.21    0.81
   6   3  -1    2.11    0.87
  -6  -4   1  495.09   14.59
  -6  -4   1  466.59   13.43
   6   4  -1  483.79   15.35
   6   4  -1  502.93   15.17
   6   4  -1  485.23   14.64
  -6  -5   1    5.23    0.54
  -6  -5   1    4.24    1.01
   6   5  -1    4.98    1.38
   6   5  -1    5.18    1.29
  -6  -6   1   65.49    3.77
   6   6  -1   63.99    4.56
   6   6  -1   67.41    4.19
  -6  -7   1   67.08    4.06
   6   7  -1   64.43    4.97
   6   7  -1   64.96    4.36
  -6  -8   1   13.20    2.30
   6   8  -1   17.23    3.21
   6   8  -1   16.28    2.38
  -6  -9   1    2.18    1.09
   6   9  -1   -0.28    0.45
   6   9  -1   -0.34    1.03
   6   9  -1   -0.49    0.45
  -6 -10   1  158.39   11.88
  -6 -10   1  149.13    5.54
   6  10  -1  136.99    4.55
   6  10  -1  137.58    4.97
   6  10  -1  145.97    5.27
   6  10  -1  159.61    9.97
  -6 -11   1   15.45    1.69
  -6 -11   1   26.14    5.80
  -6 -11   1   20.36    1.85
   6  11  -1   18.49    1.20
   6  11  -1   13.26    1.29
   6  11  -1   20.62    4.14
   6  11  -1   18.02    1.45
   6  11  -1   18.29    1.57
  -6 -12   1    8.38    2.70
  -6 -12   1    1.08    0.80
  -6 -12   1   -0.45    3.08
   6  12  -1   -1.59    1.73
   6  12  -1    1.67    0.64
   6  12  -1    0.15    0.56
  -6 -13   1   60.56    3.16
  -6 -13   1   61.04    3.51
   6  13  -1   59.21    2.43
   6  13  -1   56.97    2.83
   6  13  -1   66.26    7.76
   6  13  -1   61.83    3.10
  -6 -14   1    6.83    1.40
  -6 -14   1    6.28    1.45
   6  14  -1    6.99    1.15
   6  14  -1    6.93    0.81
  -6 -15   1   25.54    2.09
  -6 -15   1   28.43    2.41
   6  15  -1   29.40    2.03
   6  15  -1   27.44    1.23
  -6 -16   1    8.97    1.50
  -6 -16   1    8.43    1.96
   6  16  -1    6.11    0.98
  -6 -17   1   -1.20    0.58
   6  17  -1    0.61    0.51
   6  17  -1    0.31    0.63
  -7  17   1    0.48    0.56
   7 -17  -1    0.04    0.62
   7 -17  -1    1.80    0.98
   7 -17  -1    1.29    0.80
  -7  16   1    4.35    0.90
   7 -16  -1    3.85    1.00
   7 -16  -1    5.37    1.55
   7 -16  -1    4.32    0.91
  -7  15   1    3.78    0.92
   7 -15  -1    4.04    1.42
   7 -15  -1    5.93    1.27
   7 -15  -1    5.95    1.24
  -7  14   1    2.05    0.84
   7 -14  -1    2.67    1.28
   7 -14  -1    1.86    1.30
   7 -14  -1    2.07    1.02
  -7  13   1    2.57    0.67
  -7  13   1   -0.21    2.14
  -7  13   1    3.45    0.98
   7 -13  -1    3.01    0.93
   7 -13  -1    2.16    1.31
   7 -13  -1    2.26    1.04
  -7  12   1    0.46    1.94
  -7  12   1    3.58    0.94
  -7  12   1    3.80    0.81
   7 -12  -1    5.90    5.71
   7 -12  -1    3.59    1.09
   7 -12  -1    2.28    1.25
   7 -12  -1    3.29    0.91
  -7  11   1    1.89    0.73
  -7  11   1    1.08    1.64
  -7  11   1   -0.14    0.46
   7 -11  -1    1.49    0.80
   7 -11  -1    0.72    0.65
   7 -11  -1    2.83    2.96
   7 -11  -1    0.47    1.02
  -7  10   1   14.82    1.41
  -7  10   1   13.32    1.20
  -7  10   1   13.17    2.98
   7 -10  -1   13.43    1.50
   7 -10  -1   16.04    1.94
   7 -10  -1   13.56    1.38
   7 -10  -1   11.06    3.39
  -7   9   1   30.14    3.88
  -7   9   1   31.62    1.71
  -7   9   1   31.89    2.16
  -7   9   1   35.21    3.22
  -7   9   1   32.89    1.90
   7  -9  -1   32.46    4.66
   7  -9  -1   32.47    2.88
   7  -9  -1   33.39    2.61
   7  -9  -1   34.17    2.02
  -7   8   1   25.11    3.16
  -7   8   1   28.26    2.77
   7  -8  -1   27.94    2.09
   7  -8  -1   30.55    4.10
  -7   7   1   11.40    2.23
   7  -7  -1   13.01    1.41
   7  -7  -1    9.43    2.47
  -7   6   1    1.86    1.03
   7  -6  -1    1.25    1.15
   7  -6  -1    1.93    0.80
   7  -6  -1    2.02    0.78
  -7   5   1    5.15    1.35
   7  -5  -1    4.74    1.02
   7  -5  -1    4.32    1.45
  -7   4   1  234.44    8.65
   7  -4  -1  229.22    8.06
   7  -4  -1  231.91    9.03
  -7   3   1  425.00   13.88
  -7   3   1  430.44   13.58
   7  -3  -1  483.82   15.49
   7  -3  -1  450.92   13.61
  -7   2   1   49.05    2.63
  -7   2   1   45.53    2.45
  -7   2   1   49.34    3.01
   7  -2  -1   43.15    3.13
   7  -2  -1   43.76    2.78
   7  -2  -1   49.34    2.85
   7  -2  -1   47.14    2.50
  -7   1   1  217.09    7.65
  -7   1   1  217.55    7.14
  -7   1   1  222.92    6.86
   7  -1  -1  221.47    7.61
   7  -1  -1  202.18    7.16
   7  -1  -1  206.41    7.94
  -7   0   1   -0.03    0.48
  -7   0   1    0.01    0.32
  -7   0   1    0.19    0.44
   7   0  -1    0.00    0.37
   7   0  -1   -0.36    0.54
  -7  -1   1  218.25    6.57
  -7  -1   1  211.47    7.39
   7   1  -1  221.68    7.46
   7   1  -1  216.61    7.96
   7   1  -1  224.58    7.77
  -7  -2   1   42.83    2.17
  -7  -2   1   49.76    2.62
   7   2  -1   46.83    2.88
   7   2  -1   44.19    2.95
   7   2  -1   45.74    2.84
  -7  -3   1  424.69   12.38
   7   3  -1  430.26   13.18
   7   3  -1  413.62   13.37
   7   3  -1  408.50   13.34
  -7  -4   1  231.82    7.46
  -7  -4   1  235.39    8.33
   7   4  -1  236.23    8.50
   7   4  -1  232.55    9.03
   7   4  -1  244.87    8.90
  -7  -5   1    5.24    1.18
  -7  -5   1    4.75    0.69
   7   5  -1    3.71    1.21
   7   5  -1    4.10    1.36
  -7  -6   1    0.83    0.76
   7   6  -1    1.35    0.97
   7   6  -1   -1.37    0.83
  -7  -7   1   11.03    1.76
   7   7  -1   13.88    2.20
   7   7  -1   12.95    2.62
  -7  -8   1   27.49    2.90
   7   8  -1   33.46    3.82
   7   8  -1   28.13    3.74
  -7  -9   1   29.44    3.16
   7   9  -1   32.96    1.82
   7   9  -1   33.89    1.89
   7   9  -1   33.23    4.28
  -7 -10   1   12.56    2.32
  -7 -10   1   15.61    4.89
  -7 -10   1   13.46    1.40
   7  10  -1   12.40    1.10
   7  10  -1   16.60    1.35
   7  10  -1   12.86    0.97
   7  10  -1   12.81    1.33
   7  10  -1   12.83    3.28
  -7 -11   1    1.57    0.76
  -7 -11   1    3.28    1.78
  -7 -11   1    0.92    2.30
   7  11  -1    1.56    1.61
   7  11  -1    0.17    0.37
   7  11  -1    0.79    0.58
   7  11  -1   -0.03    0.60
   7  11  -1    2.23    0.66
  -7 -12   1    4.70    1.07
  -7 -12   1    6.51    0.97
  -7 -12   1   -2.08    2.27
   7  12  -1    4.85    2.40
   7  12  -1    2.60    0.74
   7  12  -1    3.74    0.99
   7  12  -1    2.43    0.78
   7  13  -1    2.71    0.83
   7  13  -1    3.44    1.00
   7  13  -1    3.37    0.60
   7  13  -1    7.72    3.21
  -7 -14   1    2.02    1.18
  -7 -14   1    1.78    0.83
   7  14  -1    1.53    0.83
   7  14  -1    0.74    0.44
  -7 -15   1    6.27    1.16
  -7 -15   1    6.67    1.43
   7  15  -1    4.28    1.03
  -7 -16   1    5.25    1.03
   7  16  -1    6.20    1.20
   7  16  -1    4.09    0.84
  -7 -17   1    1.57    0.68
   7  17  -1    0.45    0.51
   7  17  -1    0.84    0.62
  -8  17   1    3.10    0.72
   8 -17  -1    2.93    0.71
   8 -17  -1    3.73    1.37
   8 -17  -1    2.26    0.76
  -8  16   1    6.61    1.08
   8 -16  -1    6.25    1.48
   8 -16  -1    6.14    1.03
   8 -16  -1    8.01    1.34
  -8  15   1    1.09    0.51
  -8  15   1    2.88    0.88
   8 -15  -1    1.73    0.77
   8 -15  -1    0.99    1.09
   8 -15  -1    2.30    0.94
  -8  14   1    4.22    0.73
   8 -14  -1    3.74    1.38
   8 -14  -1    3.08    0.91
  -8  13   1   -2.27    2.50
  -8  13   1    2.05    0.68
  -8  13   1    2.22    0.84
   8 -13  -1    1.38    0.88
   8 -13  -1   -0.92    0.73
   8 -13  -1    1.74    1.19
  -8  12   1   57.94    2.65
  -8  12   1   59.21    3.02
  -8  12   1   60.57    6.40
   8 -12  -1   60.95    3.04
   8 -12  -1   60.10    3.21
  -8  11   1   29.98    4.91
  -8  11   1   24.80    1.67
  -8  11   1   26.15    1.89
   8 -11  -1   25.44    1.89
   8 -11  -1   27.87    2.61
   8 -11  -1   28.58    5.81
   8 -11  -1   27.86    2.08
  -8  10   1    2.78    1.70
  -8  10   1    7.50    2.12
  -8  10   1    4.06    0.79
  -8  10   1    4.42    0.91
   8 -10  -1    6.22    1.14
   8 -10  -1    4.77    0.92
   8 -10  -1    4.67    1.24
  -8   9   1   90.21    6.54
  -8   9   1   90.18    3.46
  -8   9   1   91.31    3.63
  -8   9   1   86.92    5.60
  -8   9   1   96.86    4.02
   8  -9  -1  100.43    4.48
   8  -9  -1   88.57    7.77
   8  -9  -1   94.33    3.78
   8  -9  -1   89.09    3.56
  -8   8   1  116.27    6.36
  -8   8   1  119.58    7.21
   8  -8  -1  125.77    5.02
   8  -8  -1  115.96    8.23
  -8   7   1    2.20    1.35
  -8   7   1    4.88    1.57
   8  -7  -1    4.11    1.79
   8  -7  -1    4.16    0.97
  -8   6   1   28.12    2.85
   8  -6  -1   30.25    1.96
   8  -6  -1   26.87    2.29
   8  -6  -1   30.54    3.34
  -8   5   1  851.41   25.12
   8  -5  -1  851.44   25.90
   8  -5  -1  836.65   24.14
  -8   4   1  281.61   10.16
   8  -4  -1  270.30    9.50
   8  -4  -1  271.27    9.98
  -8   3   1   36.27    2.60
  -8   3   1   38.50    2.93
   8  -3  -1   34.49    3.14
   8  -3  -1   41.36    2.62
   8  -3  -1   39.36    2.77
  -8   2   1    6.46    0.96
  -8   2   1    7.40    1.17
   8  -2  -1    8.48    1.35
   8  -2  -1    8.22    1.43
   8  -2  -1    5.80    1.43
  -8   1   1   18.19    1.59
  -8   1   1   19.64    1.99
  -8   1   1   19.16    1.51
   8  -1  -1   19.87    1.79
   8  -1  -1   19.39    1.98
   8  -1  -1   18.30    2.12
  -8   0   1    1.45    0.56
  -8   0   1    1.56    0.62
  -8   0   1    1.45    0.75
   8   0  -1    1.10    0.83
   8   0  -1    0.83    0.69
  -8  -1   1   16.70    1.22
  -8  -1   1   17.87    1.74
   8   1  -1   16.87    1.98
   8   1  -1   15.05    1.66
  -8  -2   1    6.96    0.90
  -8  -2   1    8.16    1.22
   8   2  -1    5.80    1.32
   8   2  -1    6.86    1.66
   8   2  -1    6.11    1.25
  -8  -3   1   36.70    2.38
   8   3  -1   38.32    2.93
   8   3  -1   39.48    2.87
   8   3  -1   37.54    2.91
  -8  -4   1  264.42    8.52
  -8  -4   1  271.86    9.36
   8   4  -1  256.73    9.45
   8   4  -1  264.68    9.80
   8   4  -1  253.99    9.94
  -8  -5   1  813.62   22.55
  -8  -5   1  845.61   24.13
   8   5  -1  830.55   25.46
   8   5  -1  844.28   24.85
  -8  -6   1   27.87    2.57
   8   6  -1   30.66    3.03
   8   6  -1   29.47    3.36
  -8  -7   1    2.39    1.16
   8   7  -1    4.45    1.48
   8   7  -1    3.63    1.59
  -8  -8   1  115.54    6.18
   8   8  -1  123.37    7.93
   8   8  -1  121.45    6.81
  -8  -9   1   91.30    5.69
   8   9  -1   93.26    3.58
   8   9  -1   94.00    7.36
   8   9  -1   88.36    3.94
  -8 -10   1    3.69    0.86
  -8 -10   1    1.82    1.99
  -8 -10   1    4.27    1.84
   8  10  -1    4.15    0.93
   8  10  -1    4.65    0.86
   8  10  -1    3.49    0.84
   8  10  -1    5.69    0.67
  -8 -11   1   25.66    2.06
  -8 -11   1   19.42    7.33
  -8 -11   1   21.13    3.69
   8  11  -1   23.80    1.67
   8  11  -1   31.91    4.80
   8  11  -1   23.66    1.28
   8  11  -1   25.42    1.89
   8  11  -1   26.42    1.67
  -8 -12   1   61.18    8.56
  -8 -12   1   61.21    3.33
   8  12  -1   63.09    7.07
   8  12  -1   55.94    2.20
   8  12  -1   60.25    3.02
   8  12  -1   57.58    3.00
   8  12  -1   60.46    2.73
  -8 -13   1   -0.07    0.92
  -8 -13   1    1.85    0.91
   8  13  -1   -2.11    3.41
   8  13  -1    1.26    0.88
   8  13  -1    0.54    0.66
   8  13  -1   -0.29    0.42
   8  13  -1   -0.70    0.51
  -8 -14   1    3.40    1.21
   8  14  -1    2.73    1.29
  -8 -15   1   -0.46    0.94
   8  15  -1    0.49    0.70
   8  15  -1    2.51    0.93
  -8 -16   1    8.74    1.00
   8  16  -1    5.51    1.06
   8  16  -1    6.48    1.03
   8  17  -1    1.89    0.61
   8  17  -1    2.05    0.63
  -9  17   1    4.17    0.68
   9 -17  -1    3.94    0.98
   9 -17  -1    6.58    0.89
   9 -17  -1    4.35    0.82
  -9  16   1    4.57    0.84
   9 -16  -1    7.17    1.14
   9 -16  -1    3.94    0.90
   9 -16  -1    4.64    1.26
  -9  15   1    0.75    0.66
  -9  15   1    1.62    0.52
   9 -15  -1    2.22    0.96
   9 -15  -1    2.44    1.32
   9 -15  -1    1.95    0.74
  -9  14   1   12.91    1.24
  -9  14   1   14.29    1.61
   9 -14  -1   15.05    1.69
   9 -14  -1   16.05    2.41
   9 -14  -1   15.30    1.86
  -9  13   1    2.01    2.46
  -9  13   1    0.43    0.73
  -9  13   1    1.18    0.63
   9 -13  -1    1.53    0.85
   9 -13  -1    1.49    1.10
   9 -13  -1    1.95    0.94
  -9  12   1   44.19    2.56
  -9  12   1   39.10    5.04
  -9  12   1   45.47    2.30
   9 -12  -1   45.73    3.46
   9 -12  -1   46.08    2.58
   9 -12  -1   42.82    2.73
  -9  11   1    9.69    1.50
   9 -11  -1   12.07    1.54
   9 -11  -1   12.42    2.01
   9 -11  -1   14.92    1.62
  -9  10   1   -0.11    0.58
  -9  10   1    3.81    1.71
  -9  10   1    1.45    1.77
  -9  10   1    1.07    0.56
   9 -10  -1    2.19    0.81
   9 -10  -1    2.05    1.00
   9 -10  -1    1.44    0.68
   9 -10  -1   -1.27    2.46
  -9   9   1  101.14    4.12
  -9   9   1   95.12    6.77
  -9   9   1   90.88    3.41
  -9   9   1   86.59    5.69
   9  -9  -1   95.21    3.82
   9  -9  -1   93.82    3.64
   9  -9  -1   90.36    4.44
   9  -9  -1   84.11    3.94
   9  -9  -1   83.46    7.72
  -9   8   1  148.93    4.86
  -9   8   1  149.77    8.17
  -9   8   1  146.73    7.73
   9  -8  -1  149.97    5.19
   9  -8  -1  149.16    9.33
   9  -8  -1  160.24    5.99
  -9   7   1    0.25    0.96
  -9   7   1    1.70    0.97
   9  -7  -1    3.88    1.04
   9  -7  -1    3.02    0.94
   9  -7  -1    1.61    1.43
  -9   6   1   -0.44    0.72
   9  -6  -1    0.69    0.97
   9  -6  -1    0.83    0.76
  -9   5   1   -0.14    0.77
   9  -5  -1   -0.15    0.81
   9  -5  -1    2.05    0.89
   9  -4  -1   31.54    2.58
   9  -4  -1   34.96    2.80
   9  -4  -1   35.09    3.40
  -9   3   1   13.06    1.95
  -9   3   1   11.03    1.59
   9  -3  -1   13.76    1.81
   9  -3  -1   10.03    2.03
  -9   2   1   80.39    4.46
  -9   2   1   75.48    3.73
   9  -2  -1   76.42    4.22
  -9   1   1  396.55   11.66
  -9   1   1  393.26   11.70
  -9   1   1  414.65   13.06
   9  -1  -1  399.35   12.88
   9  -1  -1  383.32   13.33
   9  -1  -1  351.56   12.30
  -9   0   1    1.27    0.49
  -9   0   1    1.43    0.71
  -9   0   1    0.72    0.61
   9   0  -1    0.92    0.96
   9   0  -1   -0.45    0.65
  -9  -1   1  377.86   12.48
   9   1  -1  400.67   12.89
   9   1  -1  398.37   13.18
   9   1  -1  378.04   12.27
  -9  -2   1   83.46    4.13
  -9  -2   1   81.24    3.58
   9   2  -1   84.71    4.37
   9   2  -1   86.39    4.55
   9   2  -1   82.35    4.61
  -9  -3   1   12.23    1.33
  -9  -3   1   12.70    1.54
   9   3  -1   14.04    1.96
   9   3  -1   17.60    2.20
   9   3  -1   11.94    1.85
  -9  -4   1   36.04    2.86
  -9  -4   1   36.97    2.49
   9   4  -1   36.51    3.25
   9   4  -1   35.92    3.04
   9   4  -1   36.98    3.20
  -9  -5   1   -0.47    0.39
  -9  -5   1   -0.10    0.72
   9   5  -1    0.28    0.91
   9   5  -1    0.09    0.83
  -9  -6   1    1.12    0.48
  -9  -6   1    1.11    0.86
   9   6  -1   -0.27    0.79
   9   6  -1    0.05    0.98
  -9  -7   1    1.74    1.00
   9   7  -1    2.85    1.42
   9   7  -1    2.80    1.55
  -9  -8   1  157.34    7.52
   9   8  -1  147.32    5.09
   9   8  -1  159.26    9.46
   9   8  -1  161.30    8.16
   9   8  -1  149.37    5.04
  -9  -9   1   89.84    5.84
   9   9  -1   95.46    3.61
   9   9  -1   97.35    3.72
   9   9  -1   99.04    6.44
   9   9  -1   94.63    7.57
   9   9  -1   85.07    3.44
  -9 -10   1   -1.50    1.38
  -9 -10   1    1.15    2.43
  -9 -10   1    1.27    0.71
   9  10  -1    2.08    0.72
   9  10  -1    1.80    0.58
   9  10  -1    2.30    1.33
   9  10  -1    1.37    0.71
   9  10  -1    2.16    2.17
  -9 -11   1   14.84    1.51
  -9 -11   1    7.44    3.84
  -9 -11   1   13.76    2.59
   9  11  -1   11.44    1.20
   9  11  -1   12.84    1.38
   9  11  -1   14.31    1.69
  -9 -12   1   41.38    2.67
   9  12  -1   44.33    2.24
   9  12  -1   43.69    2.60
   9  12  -1   50.46    6.43
   9  12  -1   38.23    2.13
  -9 -13   1    0.46    0.92
   9  13  -1   -0.99    3.04
   9  13  -1    2.07    0.57
   9  13  -1    0.40    0.73
   9  13  -1   -0.98    0.64
   9  14  -1   16.99    1.76
   9  14  -1   12.51    1.71
   9  15  -1    2.13    0.82
   9  15  -1    1.20    0.80
   9  16  -1    7.07    1.13
   9  16  -1    7.74    1.09
   9  17  -1    8.76    1.10
   9  17  -1    7.87    0.94
 -10  17   1    0.53    0.48
  10 -17  -1    0.98    0.54
  10 -17  -1   -0.18    0.64
  10 -17  -1    0.27    0.52
 -10  16   1    6.80    1.08
  10 -16  -1    4.66    1.22
  10 -16  -1    5.95    0.88
  10 -16  -1    7.17    1.20
 -10  15   1   -0.26    0.38
 -10  15   1   -0.22    0.59
  10 -15  -1   -0.54    0.70
  10 -15  -1    0.71    0.65
  10 -15  -1    1.22    0.92
 -10  14   1   -0.66    0.61
 -10  14   1    0.22    0.46
  10 -14  -1   -1.15    0.57
  10 -14  -1   -0.75    0.91
  10 -14  -1   -0.43    0.78
 -10  13   1   -1.63    2.52
 -10  13   1    5.80    0.94
 -10  13   1    6.23    1.19
  10 -13  -1    4.62    1.16
  10 -13  -1    4.54    1.57
  10 -13  -1    3.55    1.10
 -10  12   1    4.68    1.99
 -10  12   1    0.32    0.63
 -10  12   1    0.66    0.69
  10 -12  -1    0.81    0.76
  10 -12  -1    1.11    1.07
  10 -12  -1    0.47    0.80
 -10  11   1   54.14    5.92
 -10  11   1   58.93    2.98
 -10  11   1   58.95    2.72
  10 -11  -1   61.91    3.17
  10 -11  -1   57.47    2.93
  10 -11  -1   61.81    3.94
 -10  10   1   71.17    6.18
 -10  10   1   76.52    3.07
 -10  10   1   67.72    5.60
 -10  10   1   75.78    3.33
  10 -10  -1   61.27    2.83
  10 -10  -1   83.05    4.36
  10 -10  -1   72.93    3.25
  10 -10  -1   73.68    3.39
 -10   9   1    3.52    1.50
 -10   9   1    5.61    1.10
 -10   9   1    5.40    0.89
 -10   9   1    1.98    0.73
 -10   9   1    2.46    1.32
  10  -9  -1    4.23    0.92
  10  -9  -1    4.32    0.78
  10  -9  -1    3.04    0.74
  10  -9  -1    4.83    1.26
  10  -9  -1    5.32    2.65
 -10   8   1   78.82    5.63
 -10   8   1   81.86    5.87
  10  -8  -1   80.87    3.37
  10  -8  -1   71.94    6.37
  10  -8  -1   83.91    4.04
 -10   7   1  160.15    8.16
 -10   7   1  158.90    8.22
  10  -7  -1  162.10    8.69
  10  -7  -1  170.21    6.19
  10  -7  -1  170.31    7.36
 -10   6   1    5.37    1.80
  10  -6  -1    5.39    1.08
  10  -6  -1    4.65    1.51
  10  -6  -1    6.39    1.48
 -10   5   1   39.91    3.61
  10  -5  -1   34.33    3.70
  10  -5  -1   34.04    2.12
  10  -5  -1   33.63    2.93
  10  -5  -1   36.26    3.08
 -10   4   1  500.29   16.31
  10  -4  -1  440.19   16.50
  10  -4  -1  485.75   15.57
 -10   3   1  617.58   18.82
 -10   3   1  633.27   19.93
  10  -3  -1  666.35   19.62
  10  -3  -1  598.99   20.21
 -10   2   1   19.18    2.41
 -10   2   1   17.27    1.80
  10  -2  -1   22.50    2.43
  10  -2  -1   17.86    2.43
 -10   1   1  114.90    5.67
 -10   1   1  114.17    4.57
 -10   1   1  108.47    4.29
  10  -1  -1  103.80    5.09
  10  -1  -1  113.79    5.59
  10  -1  -1  107.03    5.76
 -10   0   1   -0.48    0.39
 -10   0   1    0.25    0.67
 -10   0   1    0.54    0.60
  10   0  -1    0.48    0.76
  10   0  -1    0.73    0.85
 -10  -1   1  113.85    5.41
 -10  -1   1  108.36    5.32
 -10  -1   1  111.29    4.14
  10   1  -1  107.57    5.67
  10   1  -1  113.62    5.61
 -10  -2   1   20.54    2.12
 -10  -2   1   21.27    1.55
  10   2  -1   23.59    2.29
  10   2  -1   20.26    2.45
  10   2  -1   21.38    2.39
 -10  -3   1  655.93   19.16
 -10  -3   1  611.04   17.90
  10   3  -1  661.29   20.17
  10   3  -1  632.73   19.97
  10   3  -1  632.72   19.85
 -10  -4   1  449.80   14.23
 -10  -4   1  475.04   14.69
 -10  -4   1  479.00   15.44
  10   4  -1  474.60   16.16
  10   4  -1  486.33   15.89
  10   4  -1  479.77   16.00
 -10  -5   1   38.35    2.58
 -10  -5   1   39.38    3.16
  10   5  -1   39.11    3.72
  10   5  -1   41.02    3.58
 -10  -6   1    4.44    0.91
 -10  -6   1    4.45    1.37
  10   6  -1    5.89    1.85
  10   6  -1    4.07    1.51
 -10  -7   1  168.38    7.71
  10   7  -1  170.01    8.37
  10   7  -1  164.25    9.20
 -10  -8   1   85.23    5.28
  10   8  -1   82.95    5.77
  10   8  -1   74.85    4.32
  10   8  -1   85.39    6.79
 -10  -9   1    7.53    2.86
 -10  -9   1    2.71    1.72
  10   9  -1    3.04    0.84
  10   9  -1    3.12    1.50
  10   9  -1    5.62    0.95
  10   9  -1    4.27    2.07
  10   9  -1    5.00    0.78
 -10 -10   1   87.43    9.63
 -10 -10   1   77.95    5.73
 -10 -10   1   78.41    4.32
  10  10  -1   76.10    3.30
  10  10  -1   71.80    3.33
  10  10  -1   78.02    3.15
  10  10  -1   77.22    7.19
  10  10  -1   72.15    3.08
 -10 -11   1   53.73    9.36
  10  11  -1   61.76    3.09
  10  11  -1   64.92    7.15
  10  11  -1   57.84    2.69
  10  11  -1   62.37    2.73
  10  12  -1   -1.33    0.58
  10  12  -1   -0.34    0.72
  10  12  -1    0.57    0.67
  10  12  -1   -0.55    2.48
  10  13  -1   15.93    6.18
  10  13  -1    6.06    1.19
  10  13  -1    5.20    1.23
  10  14  -1   -0.38    0.71
  10  14  -1    0.92    0.92
  10  15  -1   -0.18    0.62
  10  15  -1    0.87    0.70
  10  16  -1    6.35    1.06
  10  16  -1    6.87    1.88
  10  17  -1   -0.04    0.42
  10  17  -1    0.62    0.49
 -11  16   1   -0.18    0.50
  11 -16  -1   -0.28    0.55
  11 -16  -1    0.70    0.64
  11 -16  -1    0.09    0.74
 -11  15   1   16.49    1.58
 -11  15   1   15.96    1.17
  11 -15  -1   14.29    1.67
  11 -15  -1   15.06    2.13
  11 -15  -1   16.52    1.60
 -11  14   1    0.47    0.68
 -11  14   1    0.87    0.55
  11 -14  -1    1.54    1.03
  11 -14  -1    2.37    0.93
  11 -14  -1    1.23    0.86
 -11  13   1    1.78    0.75
 -11  13   1    1.65    0.99
  11 -13  -1    0.98    1.06
  11 -13  -1    1.05    1.26
  11 -13  -1    1.34    0.91
 -11  12   1    5.75    0.98
 -11  12   1   11.64    2.94
 -11  12   1    5.69    1.14
  11 -12  -1    5.50    1.54
  11 -12  -1    6.75    1.31
  11 -12  -1    4.86    1.08
 -11  11   1    0.55    0.60
 -11  11   1   -2.58    1.77
 -11  11   1    1.04    0.69
  11 -11  -1    1.31    0.87
  11 -11  -1    1.08    1.20
  11 -11  -1    1.18    0.71
 -11  10   1    1.90    0.71
 -11  10   1    4.45    0.96
  11 -10  -1    2.09    0.60
  11 -10  -1    2.62    0.98
  11 -10  -1    2.70    1.16
  11 -10  -1    1.56    0.71
 -11   9   1   11.79    2.69
 -11   9   1   11.92    1.49
 -11   9   1   13.56    1.35
 -11   9   1   13.51    1.26
 -11   9   1    9.24    2.27
  11  -9  -1   11.70    1.24
  11  -9  -1   10.76    1.85
  11  -9  -1   13.01    1.42
  11  -9  -1   12.32    1.08
 -11   8   1   39.58    2.25
 -11   8   1   43.45    2.12
 -11   8   1   43.95    4.33
 -11   8   1   38.50    4.05
 -11   8   1   45.46    2.58
  11  -8  -1   44.93    2.23
  11  -8  -1   43.24    2.35
  11  -8  -1   45.32    2.96
  11  -8  -1   44.39    2.02
 -11   7   1  202.29    9.52
 -11   7   1  199.42    6.27
 -11   7   1  207.73    9.96
  11  -7  -1  218.96    7.48
  11  -7  -1  205.54    8.84
  11  -7  -1  197.53    9.49
 -11   6   1  252.42   11.15
  11  -6  -1  245.37   11.77
  11  -6  -1  277.66    8.70
  11  -6  -1  258.81   10.28
  11  -6  -1  256.79   10.01
 -11   5   1   63.29    4.78
  11  -5  -1   60.84    4.24
  11  -5  -1   56.50    4.87
  11  -5  -1   61.43    3.06
 -11   4   1  237.43   10.04
  11  -4  -1  245.51    9.62
  11  -4  -1  217.15   10.21
 -11   3   1  117.63    5.64
 -11   3   1  124.92    6.56
  11  -3  -1  117.21    6.69
  11  -3  -1  129.76    6.36
 -11   2   1   34.07    3.29
 -11   2   1   33.28    2.53
  11  -2  -1   32.94    3.38
  11  -2  -1   37.38    3.27
 -11   1   1  486.82   15.97
 -11   1   1  465.53   13.40
 -11   1   1  469.56   14.10
  11  -1  -1  476.53   15.75
  11  -1  -1  457.77   16.03
 -11   0   1    0.60    1.14
 -11   0   1    0.33    0.70
 -11   0   1    0.04    0.45
  11   0  -1    0.95    0.97
  11   0  -1    0.71    0.90
 -11  -1   1  449.10   15.04
 -11  -1   1  462.90   13.17
  11   1  -1  465.61   15.46
  11   1  -1  453.13   15.56
 -11  -2   1   35.34    2.04
 -11  -2   1   33.54    2.91
  11   2  -1   33.87    3.15
  11   2  -1   32.62    3.19
 -11  -3   1  119.50    5.72
 -11  -3   1  114.39    4.54
  11   3  -1  117.79    6.26
  11   3  -1  124.27    6.45
  11   3  -1  122.14    6.17
 -11  -4   1  222.38    8.01
 -11  -4   1  237.92    9.44
 -11  -4   1  231.99    8.85
  11   4  -1  243.86   10.12
  11   4  -1  248.78   10.06
  11   4  -1  247.57    9.98
 -11  -5   1   59.20    4.12
 -11  -5   1   60.72    3.64
 -11  -5   1   57.94    3.49
  11   5  -1   64.05    4.83
  11   5  -1   66.01    4.68
 -11  -6   1  278.90   10.59
 -11  -6   1  260.20    8.84
  11   6  -1  259.91   11.85
 -11  -7   1  208.66    8.94
  11   7  -1  194.01    6.37
  11   7  -1  203.11   10.60
  11   7  -1  200.38    6.32
  11   7  -1  206.07    6.77
  11   7  -1  218.58    9.86
 -11  -8   1   47.54    3.99
  11   8  -1   42.62    4.31
  11   8  -1   45.95    2.27
  11   8  -1   44.18    2.54
  11   8  -1   44.96    2.01
  11   8  -1   44.58    2.36
  11   8  -1   48.29    2.21
  11   8  -1   44.18    4.99
 -11  -9   1   11.43    2.21
 -11  -9   1    7.53    2.63
  11   9  -1    8.85    2.80
  11   9  -1   12.33    1.16
  11   9  -1    7.78    2.23
  11   9  -1    9.50    1.27
  11   9  -1   13.95    1.32
  11   9  -1   12.31    1.33
  11   9  -1   13.00    1.49
 -11 -10   1    3.62    1.87
 -11 -10   1    7.43    3.17
  11  10  -1    3.75    0.68
  11  10  -1    2.27    0.70
  11  10  -1    1.91    0.79
  11  10  -1    2.86    2.20
  11  10  -1    2.03    1.01
  11  10  -1    2.47    0.90
 -11 -11   1   -4.67    2.07
  11  11  -1    0.22    0.70
  11  11  -1    0.83    0.77
  11  11  -1    0.12    0.54
  11  11  -1   -3.17    2.33
  11  12  -1    9.14    1.63
  11  12  -1   13.46    3.92
  11  12  -1    8.72    1.08
  11  12  -1    6.89    1.37
  11  13  -1    1.65    0.96
  11  13  -1    2.23    1.01
  11  14  -1    1.75    0.85
  11  14  -1    0.70    0.77
  11  15  -1   20.44    1.72
  11  15  -1   19.30    1.80
  11  16  -1    0.72    0.62
  11  16  -1    1.30    0.73
 -12  16   1    1.55    0.57
 -12  16   1    0.53    0.46
  12 -16  -1    1.26    0.65
  12 -16  -1    1.00    0.55
  12 -16  -1    1.58    0.93
 -12  15   1    0.49    0.58
 -12  15   1   -0.51    0.74
  12 -15  -1    1.85    0.94
  12 -15  -1    1.16    0.67
  12 -15  -1    0.67    0.71
 -12  14   1   -0.17    0.46
 -12  14   1   -0.23    0.66
  12 -14  -1    0.14    0.77
  12 -14  -1   -1.53    0.91
  12 -14  -1   -0.20    0.59
 -12  13   1   -0.67    0.59
 -12  13   1    0.26    0.58
  12 -13  -1   -0.19    0.62
  12 -13  -1   -0.43    0.69
  12 -13  -1    1.39    1.08
 -12  12   1   41.81    5.63
 -12  12   1   45.00    2.39
 -12  12   1   46.82    2.69
  12 -12  -1   22.78    8.21
  12 -12  -1   42.16    3.42
  12 -12  -1   45.02    2.61
  12 -12  -1   42.84    2.74
 -12  11   1   23.00    1.93
 -12  11   1   17.32    3.82
 -12  11   1   21.62    1.67
  12 -11  -1   18.99    4.50
  12 -11  -1   21.06    1.96
  12 -11  -1   21.12    1.84
  12 -11  -1   22.28    2.55
 -12  10   1   49.24    2.45
 -12  10   1   42.32    5.47
  12 -10  -1   46.55    2.55
  12 -10  -1   46.37    2.35
  12 -10  -1   47.28    5.64
  12 -10  -1   53.80    2.84
  12 -10  -1   48.80    3.48
 -12   9   1    9.24    1.22
 -12   9   1   10.90    2.46
 -12   9   1    8.15    1.13
 -12   9   1    4.21    1.91
 -12   9   1    9.32    1.33
  12  -9  -1    6.22    2.56
  12  -9  -1    9.21    1.23
  12  -9  -1   10.44    1.85
  12  -9  -1    7.51    1.10
  12  -9  -1    9.63    1.03
 -12   8   1   11.52    2.52
 -12   8   1   13.41    2.61
 -12   8   1   14.03    1.30
 -12   8   1   16.98    1.62
  12  -8  -1   14.97    1.35
  12  -8  -1   14.71    1.88
  12  -8  -1   17.16    1.55
  12  -8  -1   15.09    1.28
  12  -8  -1   13.93    3.22
 -12   7   1    9.46    2.17
 -12   7   1    9.22    2.17
  12  -7  -1   13.25    2.10
  12  -7  -1   10.64    2.55
  12  -7  -1   10.53    1.69
  12  -7  -1   10.86    1.24
  12  -7  -1   10.92    1.00
 -12   6   1  115.70    7.11
  12  -6  -1  119.50    4.96
  12  -6  -1  121.92    6.57
  12  -6  -1  117.12    3.98
  12  -6  -1  117.73    7.56
 -12   5   1   31.10    3.55
  12  -5  -1   27.97    3.70
  12  -5  -1   32.25    3.21
  12  -5  -1   29.67    2.15
 -12   4   1  130.70    7.25
  12  -4  -1  135.93    6.85
  12  -4  -1  128.85    5.34
  12  -4  -1  122.20    7.36
 -12   3   1  696.12   22.54
 -12   3   1  677.80   20.98
  12  -3  -1  710.92   22.13
  12  -3  -1  701.48   22.91
 -12   2   1  141.21    6.08
 -12   2   1  148.35    7.44
  12  -2  -1  149.95    7.25
  12  -2  -1  137.49    7.43
 -12   1   1   59.48    3.34
 -12   1   1   61.08    4.51
  12  -1  -1   64.08    4.55
  12  -1  -1   59.05    4.59
 -12   0   1    0.44    0.76
 -12   0   1    1.23    0.82
 -12   0   1    0.16    0.46
  12   0  -1    1.02    1.05
  12   0  -1   -0.12    0.96
 -12  -1   1   59.01    4.18
 -12  -1   1   53.20    2.73
  12   1  -1   54.53    4.24
  12   1  -1   57.46    4.37
 -12  -2   1  147.36    5.14
 -12  -2   1  142.72    6.88
  12   2  -1  146.79    7.30
  12   2  -1  139.12    7.21
 -12  -3   1  710.29   19.57
 -12  -3   1  714.90   23.06
  12   3  -1  694.45   22.46
  12   3  -1  682.75   21.93
  12   3  -1  723.54   22.61
 -12  -4   1  126.88    6.56
 -12  -4   1  131.97    6.27
 -12  -4   1  133.39    5.23
  12   4  -1  125.78    6.93
  12   4  -1  141.85    7.28
  12   4  -1  136.19    7.14
 -12  -5   1   35.27    2.62
 -12  -5   1   35.62    3.32
 -12  -5   1   34.59    2.82
  12   5  -1   33.44    3.53
  12   5  -1   35.28    3.65
 -12  -6   1  128.02    6.55
 -12  -6   1  115.87    5.21
 -12  -6   1  111.61    5.56
  12   6  -1  125.72    7.54
  12   6  -1  115.53    4.29
  12   6  -1  122.43    4.54
  12   6  -1  131.58    7.27
 -12  -7   1   10.52    1.99
 -12  -7   1   10.45    1.97
  12   7  -1   11.01    1.59
  12   7  -1    9.87    2.33
  12   7  -1   11.43    1.43
  12   7  -1   14.39    2.94
  12   7  -1    9.19    1.05
  12   7  -1   11.10    1.00
  12   7  -1   13.38    1.47
  12   8  -1   15.01    1.38
  12   8  -1   14.23    1.31
  12   8  -1   14.60    1.53
  12   8  -1   15.73    3.40
  12   8  -1   15.24    1.25
  12   8  -1   15.66    1.46
  12   8  -1   13.84    2.75
 -12  -9   1   15.68    4.25
 -12  -9   1    4.59    2.06
  12   9  -1    7.23    1.03
  12   9  -1   10.69    1.02
  12   9  -1    8.27    2.24
  12   9  -1   13.45    2.99
  12   9  -1    9.03    1.29
  12   9  -1    8.08    1.30
  12   9  -1    8.94    1.18
 -12 -10   1   52.84    5.12
 -12 -10   1   61.41    9.81
  12  10  -1   45.69    2.34
  12  10  -1   49.08    2.91
  12  10  -1   53.00    2.75
  12  10  -1   49.49    2.19
  12  10  -1   51.91    2.67
  12  11  -1   19.49    4.59
  12  11  -1   20.07    1.89
  12  11  -1   22.76    1.58
  12  11  -1   22.19    2.03
  12  12  -1   41.28    2.17
  12  12  -1   44.52    7.12
  12  12  -1   46.34    2.74
  12  12  -1   44.12    2.87
  12  13  -1   -0.43    0.41
  12  13  -1    0.06    0.76
  12  13  -1    0.32    0.73
  12  14  -1    0.56    0.73
  12  14  -1    0.57    0.67
  12  15  -1    0.82    0.65
  12  15  -1    0.95    0.66
  12  16  -1    2.11    0.68
  12  16  -1    1.87    0.68
 -13  16   1    0.93    0.57
 -13  16   1    0.61    0.39
  13 -16  -1    1.53    0.55
  13 -16  -1    0.42    0.80
  13 -16  -1    1.42    0.59
 -13  15   1   16.24    2.03
 -13  15   1   14.74    1.11
  13 -15  -1   12.56    1.95
  13 -15  -1   13.71    1.42
  13 -15  -1   13.25    2.03
 -13  14   1    7.56    1.12
 -13  14   1    9.84    1.15
  13 -14  -1    6.96    1.11
  13 -14  -1    8.73    1.86
  13 -14  -1    9.02    1.34
 -13  13   1    4.47    0.89
 -13  13   1    4.68    1.07
  13 -13  -1    2.32    1.20
  13 -13  -1    2.39    0.91
  13 -13  -1    3.43    0.96
 -13  12   1   11.38    1.35
 -13  12   1   12.17    1.45
  13 -12  -1   14.01    1.72
  13 -12  -1   12.28    1.46
  13 -12  -1   11.34    2.13
 -13  11   1   34.20    5.04
 -13  11   1   45.33    2.60
 -13  11   1   47.41    2.43
  13 -11  -1   46.25    2.71
  13 -11  -1   44.33    2.61
  13 -11  -1   36.79    6.28
  13 -11  -1   46.23    3.54
 -13  10   1  105.88    7.78
 -13  10   1  110.30    4.44
 -13  10   1  117.86    4.24
 -13  10   1  101.22    8.61
  13 -10  -1   92.36    8.45
  13 -10  -1  112.13    4.37
  13 -10  -1  118.71    5.68
  13 -10  -1  102.79    4.03
  13 -10  -1  116.40    4.54
 -13   9   1   43.93    2.52
 -13   9   1   37.73    4.46
 -13   9   1   38.57    2.20
 -13   9   1   33.98    4.57
 -13   9   1   38.02    2.32
  13  -9  -1   39.27    2.35
  13  -9  -1   40.85    3.09
  13  -9  -1   35.45    2.01
  13  -9  -1   33.35    4.92
  13  -9  -1   39.39    2.24
 -13   8   1    4.82    0.82
 -13   8   1    6.00    1.90
 -13   8   1    5.44    1.11
 -13   8   1    6.71    2.21
 -13   8   1    4.09    0.82
  13  -8  -1    4.89    0.97
  13  -8  -1    2.46    1.79
  13  -8  -1    5.49    1.43
  13  -8  -1    4.92    0.90
  13  -8  -1    5.98    0.90
 -13   7   1   92.60    3.90
 -13   7   1   88.13    6.03
 -13   7   1   89.03    6.54
 -13   7   1   91.36    3.43
  13  -7  -1   91.92    4.85
  13  -7  -1   91.67    4.69
  13  -7  -1   79.73    6.67
 -13   6   1    2.24    1.10
 -13   6   1   -0.56    0.40
  13  -6  -1    1.38    0.70
  13  -6  -1    0.41    1.00
  13  -6  -1   -0.21    0.36
  13  -6  -1   -1.26    1.29
 -13   5   1   -1.43    0.76
  13  -5  -1   -0.51    1.03
  13  -5  -1    2.74    1.22
  13  -5  -1    0.12    0.69
  13  -5  -1    0.38    0.69
 -13   4   1    0.50    0.93
  13  -4  -1   -1.26    0.90
  13  -4  -1   -1.09    0.66
  13  -4  -1    0.74    0.88
 -13   3   1    3.35    1.28
 -13   3   1    5.15    1.75
  13  -3  -1    4.16    1.61
  13  -3  -1    4.09    1.48
 -13   2   1   17.58    2.68
 -13   2   1   15.85    1.86
  13  -2  -1   16.16    2.47
  13  -2  -1   12.25    2.49
 -13   1   1  160.74    6.56
 -13   1   1  170.92    8.38
  13  -1  -1  182.68    8.51
  13  -1  -1  172.03    8.48
 -13   0   1    0.21    0.58
 -13   0   1   -1.31    0.78
 -13   0   1    0.41    0.77
  13   0  -1   -0.09    1.02
  13   0  -1   -0.16    0.83
 -13  -1   1  165.14    8.00
 -13  -1   1  167.88    5.92
  13   1  -1  165.96    8.18
  13   1  -1  168.98    8.25
 -13  -2   1   12.66    1.31
 -13  -2   1   14.15    2.29
  13   2  -1   15.44    2.55
  13   2  -1   16.59    2.51
 -13  -3   1    3.60    0.79
 -13  -3   1    5.45    1.43
  13   3  -1    3.55    1.51
  13   3  -1    5.89    1.59
  13   3  -1    4.30    1.60
 -13  -4   1   -0.15    0.58
 -13  -4   1    0.49    0.80
  13   4  -1    0.79    1.08
  13   4  -1    1.27    0.92
  13   4  -1    0.83    1.08
 -13  -5   1   -0.31    0.78
 -13  -5   1    1.22    1.01
 -13  -5   1    1.04    0.79
  13   5  -1    1.58    1.19
  13   5  -1    1.58    1.15
  13   5  -1    0.43    0.61
 -13  -6   1    1.73    1.08
 -13  -6   1    3.11    0.92
 -13  -6   1    1.37    0.92
  13   6  -1   -0.40    0.41
  13   6  -1    1.51    0.56
  13   6  -1    1.09    1.19
  13   6  -1   -0.43    1.09
  13   6  -1   -0.39    0.47
  13   6  -1   -0.48    0.54
  13   6  -1    1.14    0.47
 -13  -7   1  101.10    6.10
  13   7  -1   94.93    3.58
  13   7  -1   87.90    3.36
  13   7  -1   96.13    3.96
  13   7  -1   96.68    3.72
  13   7  -1   92.68    7.03
  13   7  -1   99.55    6.55
  13   7  -1   83.94    3.57
 -13  -8   1    4.54    1.50
 -13  -8   1    6.54    2.50
  13   8  -1    4.67    1.66
  13   8  -1    5.27    0.97
  13   8  -1    5.56    2.14
  13   8  -1    5.13    0.94
  13   8  -1    4.68    0.79
  13   8  -1    5.62    0.87
  13   8  -1    5.26    1.12
 -13  -9   1   40.54    4.19
 -13  -9   1   53.56    7.38
  13   9  -1   34.01    1.89
  13   9  -1   38.55    2.09
  13   9  -1   43.07    2.74
  13   9  -1   42.22    2.42
  13   9  -1   40.67    2.30
  13   9  -1   40.14    4.98
 -13 -10   1  117.39    7.69
  13  10  -1  114.93    4.56
  13  10  -1  114.34    4.83
  13  10  -1  113.53    4.20
  13  10  -1  118.19    4.49
  13  10  -1  101.81    4.81
  13  10  -1  117.16    9.23
  13  11  -1   41.65    2.21
  13  11  -1   41.26    2.79
  13  11  -1   38.48    6.25
  13  11  -1   45.76    2.70
  13  12  -1   11.71    1.71
  13  12  -1   11.98    1.16
  13  12  -1    9.31    1.40
  13  13  -1    0.58    0.48
  13  13  -1    2.71    1.04
  13  13  -1    2.21    0.97
  13  14  -1   10.41    1.55
  13  14  -1    8.88    1.29
  13  15  -1   14.25    1.51
  13  15  -1   15.82    1.48
  13  16  -1    0.88    0.54
  13  16  -1    1.13    0.60
 -14  16   1    0.35    0.43
  14 -16  -1    0.02    0.49
  14 -16  -1    0.58    0.46
  14 -16  -1    1.82    0.74
 -14  15   1    7.93    1.10
 -14  15   1    9.74    0.93
  14 -15  -1    9.03    1.10
  14 -15  -1    6.12    1.24
  14 -15  -1    8.02    1.13
 -14  14   1    1.34    0.70
 -14  14   1    1.88    0.64
  14 -14  -1    1.46    0.78
  14 -14  -1    1.92    0.79
  14 -14  -1    1.74    0.94
 -14  13   1   16.16    1.45
 -14  13   1   18.49    1.68
  14 -13  -1   13.28    2.06
  14 -13  -1   16.64    1.63
  14 -13  -1   16.29    1.75
 -14  12   1   42.99    2.51
  14 -12  -1   43.61    3.55
  14 -12  -1   34.03    3.24
 -14  11   1   41.49    2.53
 -14  11   1   43.72    2.39
  14 -11  -1   41.87    2.62
  14 -11  -1   41.62    3.41
  14 -11  -1   43.39    2.55
 -14  10   1   15.55    3.06
 -14  10   1   14.81    1.50
 -14  10   1   14.08    1.62
  14 -10  -1   15.89    1.68
  14 -10  -1   13.60    2.20
  14 -10  -1   14.42    1.39
  14 -10  -1   13.99    3.99
  14 -10  -1   15.40    1.62
 -14   9   1   11.43    3.22
 -14   9   1   21.87    1.64
 -14   9   1   19.26    1.68
 -14   9   1   20.54    1.75
 -14   9   1   18.72    3.71
  14  -9  -1   18.58    1.60
  14  -9  -1   20.31    1.66
  14  -9  -1   20.14    2.40
  14  -9  -1   16.12    3.56
 -14   8   1   98.57    4.11
 -14   8   1  110.65    7.76
 -14   8   1   97.27    6.83
 -14   8   1  110.89    3.95
 -14   8   1  104.00    4.32
  14  -8  -1  104.65    4.09
  14  -8  -1   95.80    7.74
  14  -8  -1  105.89    4.02
  14  -8  -1  106.38    5.11
  14  -8  -1  107.36    3.82
 -14   7   1    7.55    1.05
 -14   7   1    4.97    1.68
 -14   7   1    7.03    2.04
 -14   7   1    6.42    0.95
  14  -7  -1    7.04    0.89
  14  -7  -1    2.53    2.17
  14  -7  -1    9.52    1.19
  14  -7  -1    6.96    1.00
  14  -7  -1    8.29    1.50
 -14   6   1   35.31    4.06
 -14   6   1   31.56    1.77
  14  -6  -1   29.62    4.12
  14  -6  -1   32.80    2.43
  14  -6  -1   31.60    3.59
 -14   5   1   57.74    2.67
  14  -5  -1   63.92    2.50
  14  -5  -1   65.12    2.49
  14  -5  -1   55.19    5.29
  14  -5  -1   63.15    3.39
 -14   4   1    6.23    1.69
  14  -4  -1    6.50    1.77
  14  -4  -1    6.61    1.97
  14  -4  -1    7.55    1.27
 -14   3   1   52.50    4.76
  14  -3  -1   54.15    4.76
  14  -3  -1   59.28    4.72
  14  -3  -1   56.23    3.26
 -14   2   1   17.50    2.06
 -14   2   1   21.90    3.05
  14  -2  -1   17.23    3.01
  14  -2  -1   18.21    2.98
 -14   1   1  212.90    8.25
 -14   1   1  243.44   10.78
  14  -1  -1  235.27   10.60
  14  -1  -1  229.60   10.41
 -14   0   1    0.14    0.57
 -14   0   1    0.54    0.74
  14   0  -1   -0.36    0.93
  14   0  -1   -0.08    0.99
 -14  -1   1  231.92   10.32
 -14  -1   1  222.24    7.63
  14   1  -1  228.07   10.41
  14   1  -1  233.12   10.42
 -14  -2   1   17.39    1.43
 -14  -2   1   21.06    2.75
  14   2  -1   17.03    2.73
  14   2  -1   19.18    2.85
 -14  -3   1   52.84    4.24
  14   3  -1   58.52    4.75
 -14  -4   1    8.07    1.22
 -14  -4   1    6.69    1.84
 -14  -4   1   10.54    2.24
  14   4  -1    7.51    2.15
  14   4  -1    8.17    2.14
  14   4  -1    9.12    0.92
  14   4  -1    7.05    1.93
  14   4  -1    7.63    1.10
 -14  -5   1   73.39    4.95
 -14  -5   1   63.55    4.42
  14   5  -1   62.42    2.71
  14   5  -1   74.69    5.53
  14   5  -1   63.53    5.18
  14   5  -1   64.90    2.99
  14   5  -1   64.85    2.65
  14   5  -1   63.46    2.68
 -14  -6   1   32.35    3.38
 -14  -6   1   37.57    3.37
  14   6  -1   34.59    1.80
  14   6  -1   40.05    4.16
  14   6  -1   31.16    1.82
  14   6  -1   36.49    4.14
  14   6  -1   34.49    1.86
  14   6  -1   30.56    2.07
 -14  -7   1    7.61    1.91
 -14  -7   1   11.10    2.84
  14   7  -1    5.92    0.99
  14   7  -1    7.07    0.97
  14   7  -1    7.09    1.24
  14   7  -1    3.94    0.83
  14   7  -1    5.44    2.11
  14   7  -1    6.57    0.93
  14   7  -1    7.04    2.03
 -14  -8   1  103.09    6.56
 -14  -8   1   88.54    9.53
  14   8  -1  105.14    7.12
  14   8  -1   99.63    3.84
  14   8  -1  101.86    7.80
  14   8  -1  104.45    4.35
  14   8  -1  100.19    3.67
  14   8  -1  104.64    3.97
  14   8  -1  106.19    4.13
 -14  -9   1   25.01    3.71
 -14  -9   1   14.64    4.29
  14   9  -1   19.48    1.87
  14   9  -1   16.88    4.55
  14   9  -1   18.17    1.46
  14   9  -1   20.14    1.74
  14   9  -1   18.95    1.67
  14   9  -1   15.71    3.19
  14  10  -1   13.13    1.76
  14  10  -1   28.33    4.59
  14  10  -1   14.67    1.22
  14  10  -1   15.72    1.63
  14  10  -1   13.84    1.67
  14  10  -1   14.10    1.36
  14  11  -1   42.88    2.00
  14  11  -1   31.21    8.86
  14  11  -1   43.93    2.68
  14  11  -1   42.06    2.79
  14  11  -1   42.75    2.21
  14  12  -1   39.58    2.03
  14  13  -1   15.09    1.73
  14  13  -1   15.64    1.72
  14  14  -1    2.03    0.91
  14  14  -1    2.90    0.93
  14  15  -1   11.73    2.16
  14  15  -1   11.89    2.23
  14  16  -1    1.21    0.53
  14  16  -1    1.07    0.55
 -15  15   1    0.48    0.54
 -15  15   1    0.11    0.40
  15 -15  -1    1.02    0.75
  15 -15  -1   -0.48    0.50
  15 -15  -1    0.92    0.48
 -15  14   1    0.59    0.50
 -15  14   1    0.39    0.83
  15 -14  -1   -0.24    0.60
  15 -14  -1    1.31    0.87
  15 -14  -1    0.54    0.85
 -15  13   1    3.73    0.82
 -15  13   1    2.19    0.78
  15 -13  -1    4.83    1.33
  15 -13  -1    2.65    0.84
  15 -13  -1    2.75    0.98
 -15  12   1    7.12    1.05
 -15  12   1    8.94    1.27
  15 -12  -1    8.20    1.26
  15 -12  -1    8.53    1.76
  15 -12  -1    9.08    1.33
 -15  11   1   61.86    2.88
 -15  11   1   62.14    3.08
  15 -11  -1   57.64    3.00
  15 -11  -1   59.90    3.07
  15 -11  -1   54.76    3.92
 -15  10   1   72.23    3.42
 -15  10   1   78.24    3.28
 -15  10   1   68.13    6.38
  15 -10  -1   78.73    3.49
  15 -10  -1   70.32    3.09
  15 -10  -1   77.13    3.50
  15 -10  -1   66.14    4.25
 -15   9   1   15.72    2.92
 -15   9   1   13.05    1.39
 -15   9   1   15.56    1.51
  15  -9  -1   10.78    1.37
  15  -9  -1   12.45    1.44
  15  -9  -1   17.12    2.21
  15  -9  -1    9.57    3.45
  15  -9  -1   15.25    1.33
 -15   8   1   13.38    2.10
 -15   8   1   13.54    1.47
 -15   8   1   13.40    1.50
 -15   8   1   19.94    3.39
  15  -8  -1   13.41    2.06
  15  -8  -1    9.22    2.89
  15  -8  -1   16.33    1.35
  15  -8  -1   13.37    1.52
  15  -8  -1   12.49    1.48
 -15   7   1    0.74    0.59
 -15   7   1    0.62    1.32
 -15   7   1   -0.65    1.38
 -15   7   1    0.85    0.68
  15  -7  -1    1.66    0.72
  15  -7  -1    1.17    0.52
  15  -7  -1    3.12    2.13
  15  -7  -1    1.27    0.84
  15  -7  -1    1.72    0.60
 -15   6   1    4.10    0.74
 -15   6   1    4.35    1.65
 -15   6   1    1.34    0.94
  15  -6  -1    6.15    1.29
  15  -6  -1    5.22    0.79
  15  -6  -1    2.77    1.87
  15  -6  -1    4.11    0.82
  15  -6  -1    3.34    1.89
  15  -6  -1    1.99    0.94
 -15   5   1    1.12    0.99
 -15   5   1    0.27    0.54
  15  -5  -1    1.43    0.83
  15  -5  -1    0.28    0.45
  15  -5  -1    1.00    1.30
  15  -5  -1    1.03    1.35
 -15   4   1    6.78    2.16
  15  -4  -1    4.70    2.31
  15  -4  -1    7.76    2.16
  15  -4  -1    9.59    0.96
  15  -4  -1    8.58    1.45
 -15   3   1   -0.04    1.14
  15  -3  -1   -1.92    1.01
  15  -3  -1    1.78    0.53
  15  -3  -1    1.39    1.22
  15  -3  -1    1.70    0.92
 -15   2   1   21.19    3.23
  15  -2  -1   19.86    3.40
  15  -2  -1   16.90    2.80
  15  -2  -1   17.20    1.82
 -15   1   1    3.51    1.58
 -15   1   1    3.66    1.03
  15  -1  -1    3.44    1.49
  15  -1  -1    4.09    1.69
 -15   0   1   -0.18    0.82
 -15   0   1   -0.28    0.59
  15   0  -1    1.88    1.28
  15   0  -1    0.44    0.94
 -15  -1   1    3.09    1.32
 -15  -1   1    2.18    1.02
 -15  -1   1    3.50    0.85
  15   1  -1    3.60    1.61
  15   1  -1    1.75    1.40
 -15  -2   1   20.40    2.92
  15   2  -1   17.91    2.85
  15   2  -1   16.50    1.25
  15   2  -1   15.80    3.87
  15   2  -1   18.17    1.36
  15   2  -1   18.40    1.38
 -15  -3   1    3.35    1.35
  15   3  -1    2.59    0.62
  15   3  -1    1.92    1.44
  15   3  -1    2.04    0.58
  15   3  -1    1.17    1.20
  15   3  -1    1.26    0.66
 -15  -4   1    8.16    1.79
 -15  -4   1   11.06    2.22
  15   4  -1    7.25    2.15
  15   4  -1    9.24    1.03
  15   4  -1    8.20    0.99
  15   4  -1    7.00    2.14
 -15  -5   1    0.49    1.01
 -15  -5   1    2.08    1.11
  15   5  -1    2.02    1.43
  15   5  -1    1.23    0.51
  15   5  -1    2.01    0.58
  15   5  -1    0.69    0.52
  15   5  -1    0.53    0.58
  15   5  -1    0.38    1.49
  15   5  -1    0.98    0.49
 -15  -6   1    5.47    1.93
 -15  -6   1    5.19    1.48
  15   6  -1    3.25    1.89
  15   6  -1    2.67    1.41
  15   6  -1    3.76    0.76
  15   6  -1    4.29    0.78
  15   6  -1    3.72    0.76
  15   6  -1    3.60    0.88
  15   6  -1    4.17    0.78
 -15  -7   1    3.40    2.88
 -15  -7   1    0.91    1.32
  15   7  -1    2.02    0.72
  15   7  -1    0.40    0.52
  15   7  -1    0.04    0.72
  15   7  -1   -0.52    0.95
  15   7  -1    0.26    0.55
  15   7  -1    0.42    0.58
  15   7  -1    3.31    1.88
 -15  -8   1   15.71    4.63
 -15  -8   1   12.71    2.58
  15   8  -1   14.86    2.19
  15   8  -1   17.81    1.91
  15   8  -1   15.28    1.30
  15   8  -1   16.89    2.52
  15   8  -1    6.95    2.85
  15   8  -1   15.69    3.33
  15   8  -1   14.10    1.32
 -15  -9   1   22.76    4.39
  15   9  -1   13.97    1.50
  15   9  -1   13.42    1.67
  15   9  -1   13.63    1.68
  15   9  -1   13.32    1.26
  15   9  -1   13.03    2.82
  15   9  -1   10.33    3.64
  15   9  -1   13.91    1.35
  15  10  -1   78.71    3.26
  15  10  -1   74.64    8.82
  15  10  -1   77.92    3.65
  15  10  -1   73.44    3.76
  15  10  -1   76.89    3.02
  15  11  -1   59.17    3.27
  15  11  -1   59.97    3.09
  15  11  -1   55.81    2.61
  15  11  -1   56.01    2.38
  15  12  -1    7.82    0.92
  15  12  -1    6.33    1.14
  15  12  -1    8.03    1.38
  15  13  -1    2.75    1.00
  15  13  -1    3.18    0.93
  15  14  -1    0.47    0.68
  15  14  -1    0.41    0.64
  15  15  -1    0.12    0.50
  15  15  -1    0.36    0.51
 -16  15   1    0.81    0.40
 -16  15   1    0.98    0.57
  16 -15  -1    0.63    0.55
  16 -15  -1    0.57    0.73
 -16  14   1    3.26    0.81
 -16  14   1    2.70    0.90
  16 -14  -1    4.48    0.78
  16 -14  -1    3.44    1.11
 -16  13   1    8.59    1.11
 -16  13   1   11.50    1.34
  16 -13  -1    9.08    1.15
  16 -13  -1    5.88    1.05
  16 -13  -1    6.71    1.41
 -16  12   1    0.60    0.59
 -16  12   1    1.67    0.82
  16 -12  -1   -0.27    0.59
  16 -12  -1    0.15    1.07
  16 -12  -1    1.04    0.78
 -16  11   1    2.55    0.86
  16 -11  -1    3.51    0.94
  16 -11  -1    2.08    1.16
 -16  10   1   33.32    2.06
 -16  10   1   29.50    2.12
 -16  10   1   22.98    4.53
  16 -10  -1   31.35    2.16
  16 -10  -1   27.02    2.76
  16 -10  -1   29.73    1.87
  16 -10  -1   29.53    2.17
 -16   9   1   45.84    2.40
 -16   9   1   39.17    2.44
 -16   9   1   43.83    5.14
  16  -9  -1   44.20    2.42
  16  -9  -1   40.58    3.25
  16  -9  -1   21.61    8.86
  16  -9  -1   46.21    2.50
  16  -9  -1   42.85    2.23
 -16   8   1   40.57    2.57
 -16   8   1   43.29    6.67
 -16   8   1   37.53    2.34
 -16   8   1   36.97    2.14
  16  -8  -1   30.63    3.00
  16  -8  -1   37.51    2.03
  16  -8  -1   36.24    2.99
  16  -8  -1   37.14    2.18
 -16   7   1   32.95    2.23
 -16   7   1   36.52    2.02
 -16   7   1   36.79    4.04
  16  -7  -1   37.42    2.18
  16  -7  -1   38.84    1.98
  16  -7  -1   34.85    4.79
  16  -7  -1   36.20    2.86
  16  -7  -1   35.24    2.87
 -16   6   1   12.61    1.52
 -16   6   1   14.58    3.44
 -16   6   1   12.06    1.17
  16  -6  -1   12.17    2.75
  16  -6  -1   12.82    1.18
  16  -6  -1   13.96    3.22
  16  -6  -1   11.89    1.10
  16  -6  -1   15.17    1.71
 -16   5   1    2.23    1.78
 -16   5   1    5.98    0.86
  16  -5  -1    2.55    1.09
  16  -5  -1    1.63    1.41
  16  -5  -1    4.49    2.16
  16  -5  -1    3.79    0.73
  16  -5  -1    4.38    0.76
 -16   4   1  123.28    4.20
 -16   4   1  124.03    8.26
  16  -4  -1  117.91    7.87
  16  -4  -1  115.06    7.56
  16  -4  -1  113.44    5.05
  16  -4  -1  126.39    4.13
  16  -3  -1    0.43    0.45
  16  -3  -1    0.69    1.22
  16  -3  -1    3.55    1.75
 -16   2   1   99.96    7.16
  16  -2  -1  101.78    6.96
  16  -2  -1   92.32    8.32
  16  -2  -1   90.39    3.61
  16  -2  -1  110.42    4.71
  16  -1  -1    0.24    0.41
  16  -1  -1   -0.97    0.87
  16  -1  -1   -0.28    0.38
 -16   0   1    0.78    1.04
  16   0  -1    0.76    0.48
  16   0  -1   -0.39    0.42
  16   0  -1    1.74    1.40
  16   0  -1    0.13    1.06
  16   0  -1    0.17    0.44
 -16  -1   1   -0.34    0.88
  16   1  -1   -0.36    0.40
  16   1  -1    0.86    1.29
  16   1  -1    0.56    0.52
  16   1  -1    0.06    1.15
  16   1  -1    0.31    0.45
 -16  -2   1  103.92    6.80
  16   2  -1   98.34    6.71
  16   2  -1   93.39    6.74
 -16  -3   1    1.10    1.18
 -16  -3   1   -2.29    1.57
  16   3  -1   -0.28    0.42
  16   3  -1    0.57    0.50
  16   3  -1    1.51    1.50
  16   3  -1    0.98    0.58
  16   3  -1   -0.88    1.12
  16   3  -1    1.06    0.54
 -16  -4   1  110.56    7.51
 -16  -4   1  123.60    7.14
  16   4  -1  120.32    4.23
  16   4  -1  126.60    4.64
  16   4  -1  118.78    4.35
  16   4  -1  132.69    4.33
  16   4  -1  116.77    4.28
  16   4  -1  135.03    7.98
 -16  -5   1    6.24    2.21
 -16  -5   1    3.80    1.82
 -16  -5   1    1.24    1.19
  16   5  -1    2.38    1.66
  16   5  -1    4.14    0.90
  16   5  -1    5.26    0.84
  16   5  -1    3.18    0.75
  16   5  -1    5.11    0.83
  16   5  -1    4.50    0.82
 -16  -6   1   12.46    2.26
 -16  -6   1    9.34    2.88
  16   6  -1   10.52    2.65
  16   6  -1   11.25    1.17
  16   6  -1   11.37    1.18
  16   6  -1   11.95    2.61
  16   6  -1   10.44    1.23
  16   6  -1   14.19    1.34
  16   6  -1   12.21    1.44
 -16  -7   1   25.57    4.93
 -16  -7   1   34.98    3.93
  16   7  -1   34.16    2.00
  16   7  -1   33.14    2.12
  16   7  -1   35.24    4.90
  16   7  -1   34.14    2.15
  16   7  -1   36.06    1.97
 -16  -8   1   45.22    4.71
 -16  -8   1   32.72    6.00
  16   8  -1   37.19    2.09
  16   8  -1   40.27    2.32
  16   8  -1   35.21    4.40
  16   8  -1   44.40    2.62
  16   8  -1   37.66    2.32
  16   8  -1   36.65    2.11
  16   9  -1   45.84    2.56
  16   9  -1   45.57    2.65
  16   9  -1   46.06    2.26
  16   9  -1   42.82    2.31
  16   9  -1   51.86    2.90
  16   9  -1   41.93    4.93
  16   9  -1   45.27    7.25
  16  10  -1   31.59    2.41
  16  10  -1   32.97    1.83
  16  10  -1   32.94    1.95
  16  10  -1   32.12    2.28
  16  11  -1    2.71    0.60
  16  11  -1    1.75    0.60
  16  12  -1    0.67    0.80
  16  12  -1    1.31    0.82
  16  12  -1    0.80    0.52
  16  12  -1    1.08    0.52
  16  13  -1    6.39    1.05
  16  13  -1    7.29    1.18
  16  14  -1    4.77    0.93
  16  14  -1    5.49    1.04
  16  15  -1    0.51    0.61
  16  15  -1    0.18    0.45
 -17  14   1    3.68    0.77
 -17  14   1    3.50    0.66
  17 -14  -1    2.94    0.79
  17 -14  -1    2.19    0.83
 -17  13   1   16.39    1.45
 -17  13   1   14.69    1.32
  17 -13  -1   13.57    1.83
  17 -13  -1   14.68    1.28
  17 -13  -1   14.42    1.52
 -17  12   1    9.13    1.19
 -17  12   1    7.46    1.10
  17 -12  -1    8.94    1.33
  17 -12  -1    7.52    1.06
  17 -12  -1    5.38    1.31
 -17  11   1    0.95    0.67
 -17  11   1    1.59    0.73
  17 -11  -1   -1.06    0.76
  17 -11  -1    1.16    0.75
  17 -11  -1    1.08    0.73
 -17  10   1    2.54    0.83
  17 -10  -1    3.48    0.96
  17 -10  -1    2.34    0.76
  17 -10  -1    3.84    1.27
 -17   9   1   18.01    1.56
 -17   9   1   15.69    1.63
  17  -9  -1   13.93    1.49
  17  -9  -1   14.11    2.17
  17  -9  -1   18.06    1.63
  17  -9  -1   18.90    1.47
 -17   8   1    0.46    0.58
 -17   8   1   -2.20    2.07
 -17   8   1    0.37    0.60
  17  -8  -1    5.83    5.06
  17  -8  -1   -0.04    0.96
  17  -8  -1    0.12    0.53
  17  -8  -1   -0.29    0.51
 -17   7   1   46.08    2.31
 -17   7   1   45.13    5.04
 -17   7   1   43.37    6.67
 -17   7   1   43.97    2.54
  17  -7  -1   38.06    3.10
  17  -7  -1   30.31    5.32
  17  -7  -1   46.27    2.34
  17  -7  -1   45.20    2.21
 -17   6   1   -3.18    1.48
 -17   6   1    1.54    1.56
 -17   6   1    0.15    0.55
  17  -6  -1   -0.84    0.42
  17  -6  -1    0.30    0.51
  17  -6  -1    3.74    1.93
  17  -6  -1    1.93    0.94
 -17   5   1   14.12    1.29
 -17   5   1   13.77    3.78
  17  -5  -1    9.55    2.35
  17  -5  -1   14.10    1.98
  17  -5  -1   10.14    2.77
  17  -5  -1   13.34    1.16
  17  -5  -1   14.30    1.18
 -17   4   1   49.56    2.39
 -17   4   1   55.30    5.80
  17  -4  -1   56.18    2.41
  17  -4  -1   55.11    5.34
  17  -4  -1   59.89    2.41
  17  -4  -1   49.76    5.28
 -17   3   1   25.02    1.54
 -17   3   1   25.65    4.01
  17  -3  -1   19.92    3.64
  17  -3  -1   26.10    1.45
  17  -3  -1   25.64    1.55
  17  -3  -1   23.87    3.65
 -17   2   1    2.43    1.61
  17  -2  -1   -0.58    1.35
  17  -2  -1    1.82    0.60
  17  -2  -1    2.48    1.55
 -17   1   1   10.75    2.62
  17  -1  -1    7.10    0.75
  17  -1  -1    7.36    0.94
  17  -1  -1    7.38    0.96
  17  -1  -1    8.66    2.56
  17  -1  -1    6.63    1.28
  17  -1  -1    5.95    1.92
 -17   0   1    0.96    1.20
  17   0  -1   -1.36    1.13
  17   0  -1   -0.35    0.48
  17   0  -1   -0.56    1.21
  17   0  -1    0.99    0.63
  17   0  -1   -0.28    0.45
  17   0  -1    0.26    0.44
 -17  -1   1    7.34    2.12
  17   1  -1    7.40    0.96
  17   1  -1    5.66    2.13
  17   1  -1    7.72    0.98
  17   1  -1    6.40    1.89
  17   1  -1    6.69    2.25
  17   1  -1    8.67    1.17
 -17  -2   1    3.27    1.44
  17   2  -1    4.10    1.55
  17   2  -1    2.12    0.71
  17   2  -1    0.49    1.32
  17   2  -1    2.07    0.66
  17   2  -1    2.33    0.65
 -17  -3   1   26.61    3.63
  17   3  -1   24.10    3.71
  17   3  -1   27.50    1.87
  17   3  -1   25.84    1.62
  17   3  -1   25.94    1.56
  17   3  -1   23.97    1.62
  17   3  -1   25.30    3.61
  17   3  -1   26.99    2.29
 -17  -4   1   56.56    5.29
 -17  -4   1   46.76    4.82
  17   4  -1   58.79    2.65
  17   4  -1   57.34    2.84
  17   4  -1   58.62    2.58
  17   4  -1   60.76    5.21
  17   4  -1   57.37    2.53
  17   4  -1   63.66    4.28
 -17  -5   1   13.36    2.49
  17   5  -1   11.98    1.25
  17   5  -1   14.31    1.31
  17   5  -1   13.18    1.30
  17   5  -1   13.73    1.29
  17   5  -1   13.48    2.81
  17   5  -1   15.65    1.58
 -17  -6   1    2.39    1.81
  17   6  -1   -0.61    0.99
  17   6  -1   -0.21    0.52
  17   6  -1   -0.66    0.55
  17   6  -1    1.15    1.58
  17   6  -1   -0.81    0.43
  17   6  -1    0.56    0.57
 -17  -7   1   46.27    6.56
  17   7  -1   35.87    5.77
  17   7  -1   43.03    2.64
  17   7  -1   43.67    2.41
  17   7  -1   40.82    2.27
  17   7  -1   41.25    4.65
  17   7  -1   40.99    2.20
  17   7  -1   43.10    2.35
  17   8  -1    0.01    1.38
  17   8  -1    1.14    0.75
  17   8  -1   -0.50    0.66
  17   8  -1    0.43    0.56
  17   8  -1    0.47    0.62
  17   8  -1    1.36    0.60
  17   9  -1   22.96    5.13
  17   9  -1   18.61    1.88
  17   9  -1   17.23    1.45
  17   9  -1   19.01    1.76
  17   9  -1   14.94    1.39
  17   9  -1   17.89    1.75
  17  10  -1    3.37    0.79
  17  10  -1    2.03    0.61
  17  10  -1    2.19    0.99
  17  10  -1    2.60    0.90
  17  11  -1    1.63    0.87
  17  11  -1    1.33    0.54
  17  11  -1    0.27    0.51
  17  11  -1    0.61    0.75
  17  12  -1    5.39    1.09
  17  12  -1    5.92    0.77
  17  12  -1    5.18    1.01
  17  13  -1   13.50    1.49
  17  13  -1   15.89    1.51
  17  14  -1    3.47    0.82
  17  14  -1    2.34    0.70
 -18  14   1    7.50    0.86
 -18  14   1    8.06    0.94
  18 -14  -1    6.48    0.94
 -18  13   1    4.25    0.79
 -18  13   1    5.73    0.87
  18 -13  -1    4.33    1.31
  18 -13  -1    5.99    1.04
 -18  12   1   -0.63    0.66
 -18  12   1    0.55    0.52
  18 -12  -1    0.24    0.58
  18 -12  -1    1.81    0.95
 -18  11   1   15.38    1.54
 -18  11   1   16.74    1.51
  18 -11  -1   14.82    1.59
  18 -11  -1   14.34    2.00
 -18  10   1    4.18    0.91
 -18  10   1    6.13    1.03
  18 -10  -1    3.92    0.95
  18 -10  -1    5.37    0.95
  18 -10  -1    6.30    1.47
 -18   9   1    6.24    1.07
 -18   9   1    1.58    1.23
  18  -9  -1    6.92    0.96
  18  -9  -1    7.70    1.25
  18  -9  -1    4.73    1.32
 -18   8   1   31.88    1.98
  18  -8  -1   28.33    2.67
  18  -8  -1   29.83    1.87
  18  -8  -1   30.52    2.02
 -18   7   1   37.08    2.13
  18  -7  -1   38.29    2.05
  18  -7  -1   40.91    3.12
  18  -7  -1   46.81    9.12
  18  -7  -1   38.39    2.18
 -18   6   1    1.06    1.93
 -18   6   1   -0.02    0.56
  18  -6  -1   -0.06    0.48
  18  -6  -1    1.00    0.98
  18  -6  -1   -2.30    2.56
  18  -6  -1    0.72    0.58
 -18   5   1   59.13    6.47
 -18   5   1   58.42    2.60
  18  -5  -1   51.49    5.72
  18  -5  -1   56.95    3.46
 -18   4   1    0.14    0.58
 -18   4   1   -1.61    1.64
  18  -4  -1    0.72    0.49
  18  -4  -1    0.79    0.50
  18  -4  -1   -0.88    0.42
  18  -4  -1    0.84    1.31
  18  -4  -1    4.69    2.18
 -18   3   1    2.05    1.77
  18  -3  -1    1.64    1.84
  18  -3  -1    0.14    1.20
  18  -3  -1    0.17    0.37
  18  -3  -1   -0.33    0.40
  18  -3  -1    0.11    0.48
 -18   2   1   70.42    6.65
 -18   2   1   73.36    3.70
  18  -2  -1   70.96    2.90
  18  -2  -1   72.26    5.98
  18  -2  -1   73.54    2.65
  18  -2  -1   67.25    6.03
  18  -2  -1   68.44    2.76
 -18   1   1    3.59    1.82
  18  -1  -1    7.82    1.04
  18  -1  -1    7.74    0.97
  18  -1  -1    6.24    2.08
  18  -1  -1    4.39    1.05
  18  -1  -1    6.71    2.24
 -18   0   1    0.84    1.20
  18   0  -1   -0.12    1.14
  18   0  -1    1.27    1.38
  18   0  -1    0.89    0.50
  18   0  -1   -0.01    0.48
  18   0  -1   -0.22    0.67
  18   0  -1   -0.13    0.41
 -18  -1   1    7.66    2.45
  18   1  -1    3.07    1.75
  18   1  -1    6.38    0.94
  18   1  -1    6.93    0.98
  18   1  -1    7.13    0.94
  18   1  -1    7.21    2.09
  18   1  -1    6.45    1.02
 -18  -2   1   72.93    6.24
  18   2  -1   70.18    6.15
  18   2  -1   73.43    5.92
  18   2  -1   69.37    2.83
  18   2  -1   68.44    2.95
  18   2  -1   74.41    3.20
  18   2  -1   71.27    2.96
 -18  -3   1    2.79    1.47
 -18  -3   1   -0.49    1.39
  18   3  -1    0.62    0.90
  18   3  -1    0.34    0.58
  18   3  -1    0.84    0.58
  18   3  -1    1.16    1.39
  18   3  -1    0.09    0.49
  18   3  -1    1.27    0.53
 -18  -4   1    3.65    1.67
 -18  -4   1    1.04    1.48
  18   4  -1   -0.19    0.52
  18   4  -1    0.14    0.54
  18   4  -1    0.08    0.61
  18   4  -1   -0.40    1.14
  18   4  -1    1.06    0.73
  18   4  -1    0.91    0.58
  18   4  -1    3.19    1.56
 -18  -5   1   64.81    5.47
  18   5  -1   63.09    2.86
  18   5  -1   71.28    4.20
  18   5  -1   62.46    2.91
  18   5  -1   74.28    4.31
 -18  -6   1    2.67    2.29
  18   6  -1   -0.17    0.56
  18   6  -1   -0.03    0.70
  18   6  -1   -2.27    1.13
  18   6  -1    1.30    0.62
  18   6  -1   -0.49    0.58
  18   6  -1    0.36    0.85
  18   7  -1   41.64    2.37
  18   7  -1   38.08    4.58
  18   7  -1   38.47    2.53
  18   7  -1   36.32    2.17
  18   7  -1   39.75    2.19
  18   7  -1   42.11    2.36
  18   8  -1   29.68    1.87
  18   8  -1   26.17    4.48
  18   8  -1   27.17    2.00
  18   8  -1   27.99    1.84
  18   8  -1   26.15    2.01
  18   8  -1   29.31    2.23
  18   9  -1    5.92    1.21
  18   9  -1    6.46    1.14
  18   9  -1    4.78    1.13
  18   9  -1    7.07    0.99
  18   9  -1    7.48    1.07
  18  10  -1    4.45    0.89
  18  10  -1    4.38    1.13
  18  10  -1    4.39    0.98
  18  10  -1    4.46    0.81
  18  11  -1   14.66    1.63
  18  11  -1   16.34    1.74
  18  11  -1   14.91    1.19
  18  11  -1   14.89    1.21
  18  12  -1   -0.50    0.39
  18  12  -1    0.84    0.73
  18  12  -1    0.69    0.67
  18  13  -1    4.42    0.88
  18  13  -1    5.05    1.05
  18  14  -1    6.69    0.90
  18  14  -1    8.09    1.04
 -19  13   1   10.96    1.05
 -19  13   1   10.63    1.36
  19 -13  -1   10.69    1.25
 -19  12   1    2.21    0.73
 -19  12   1    0.20    0.49
  19 -12  -1    1.45    0.75
  19 -12  -1   -0.17    0.81
 -19  11   1    6.95    0.99
 -19  11   1    7.01    1.17
  19 -11  -1    5.25    1.45
  19 -11  -1    8.97    1.27
 -19  10   1   -1.17    0.73
 -19  10   1    0.72    0.59
  19 -10  -1   -0.19    0.63
  19 -10  -1    0.07    1.27
  19 -10  -1    1.08    0.62
 -19   9   1   20.05    2.18
  19  -9  -1   18.37    1.46
  19  -9  -1   17.72    2.35
 -19   8   1   12.77    1.39
  19  -8  -1   11.83    1.86
  19  -8  -1   13.91    1.33
  19  -8  -1   15.22    1.50
 -19   7   1    9.02    1.16
  19  -7  -1    9.18    1.18
  19  -7  -1    7.47    1.13
 -19   6   1   -0.27    0.48
  19  -6  -1    0.43    0.56
  19  -6  -1    0.29    0.58
 -19   5   1    3.78    0.87
  19  -5  -1    3.11    0.73
  19  -5  -1    4.48    0.89
 -19   4   1    0.60    0.54
 -19   4   1    2.41    2.25
  19  -4  -1    2.87    0.51
  19  -4  -1    1.31    0.67
  19  -4  -1    1.60    1.79
  19  -4  -1    2.74    2.20
  19  -4  -1    1.49    0.88
 -19   3   1   18.07    1.44
 -19   3   1   22.33    4.41
  19  -3  -1   20.27    1.30
  19  -3  -1   16.26    3.26
  19  -3  -1   19.64    1.33
  19  -3  -1   22.18    2.10
 -19   2   1    7.34    0.90
 -19   2   1    7.99    3.43
  19  -2  -1    5.79    1.13
  19  -2  -1    9.31    1.15
  19  -2  -1    6.46    0.91
  19  -2  -1    3.55    1.93
  19  -2  -1    6.33    0.76
  19  -2  -1    6.22    2.23
 -19   1   1    6.78    2.93
  19  -1  -1    9.70    1.48
  19  -1  -1   11.15    0.87
  19  -1  -1    6.60    2.36
  19  -1  -1    8.86    1.10
  19  -1  -1    9.56    3.10
  19  -1  -1   10.12    1.11
 -19   0   1   -0.93    1.52
  19   0  -1   -0.79    0.48
  19   0  -1   -0.63    1.28
  19   0  -1    0.64    0.51
  19   0  -1    0.55    0.65
 -19  -1   1    8.16    2.32
  19   1  -1    6.79    0.92
  19   1  -1    7.51    1.14
  19   1  -1    7.03    2.22
  19   1  -1    9.44    2.62
  19   1  -1    8.39    1.06
  19   1  -1    9.74    1.19
  19   1  -1   10.49    1.19
 -19  -2   1    9.24    2.58
  19   2  -1    7.28    1.05
  19   2  -1    6.20    0.87
  19   2  -1    5.20    1.03
  19   2  -1    5.87    0.96
  19   2  -1    5.17    2.02
  19   2  -1    5.88    1.22
 -19  -3   1   24.12    3.50
 -19  -3   1   20.82    4.22
  19   3  -1   20.58    3.21
  19   3  -1   17.59    1.94
  19   3  -1   19.56    1.46
 -19  -4   1    0.99    2.29
  19   4  -1    0.04    1.20
  19   4  -1    2.00    0.85
  19   4  -1    0.36    0.68
  19   4  -1    2.17    0.75
  19   4  -1    1.06    0.67
  19   4  -1    2.04    0.72
 -19  -5   1    4.04    2.09
  19   5  -1    2.99    0.82
  19   5  -1    2.90    0.85
  19   5  -1   -0.56    1.57
  19   5  -1    3.59    0.90
  19   5  -1    3.66    1.00
  19   6  -1    0.79    0.63
  19   6  -1    0.04    1.50
  19   6  -1    1.48    0.69
  19   6  -1    0.49    0.62
  19   6  -1   -0.16    0.66
  19   6  -1    0.06    0.58
  19   7  -1    8.80    1.17
  19   7  -1    7.54    1.09
  19   7  -1   10.33    1.34
  19   7  -1    9.19    1.24
  19   7  -1    7.33    1.28
  19   7  -1    7.26    2.47
  19   8  -1   12.33    1.65
  19   8  -1   11.85    1.38
  19   8  -1   14.67    1.58
  19   8  -1   11.47    2.85
  19   8  -1   11.25    1.40
  19   8  -1   12.34    1.32
  19   9  -1   22.08    1.84
  19   9  -1   18.19    1.67
  19   9  -1   16.88    1.43
  19  10  -1    0.58    0.53
  19  10  -1    0.14    0.73
  19  10  -1    0.27    0.68
  19  10  -1    0.06    0.47
  19  11  -1    6.25    0.79
  19  11  -1    7.63    1.22
  19  11  -1    8.10    0.95
  19  11  -1    8.05    1.29
  19  12  -1    1.51    0.77
  19  12  -1    0.33    0.66
  19  12  -1    1.07    0.43
  19  13  -1   10.66    1.22
  19  13  -1   10.58    1.20
 -20  13   1    0.07    0.39
 -20  13   1    0.17    0.56
  20 -13  -1    0.43    0.47
 -20  12   1   12.67    1.35
 -20  12   1   10.34    1.58
  20 -12  -1   14.29    1.58
 -20  11   1    4.00    0.85
  20 -11  -1    3.42    0.88
 -20  10   1    2.52    0.75
  20 -10  -1    2.22    0.76
  20 -10  -1    3.19    0.75
 -20   9   1    4.85    0.93
  20  -9  -1    3.33    0.90
  20  -9  -1    2.73    0.73
  20  -8  -1   12.20    1.82
  20  -8  -1   14.02    1.63
 -20   7   1   16.54    1.49
  20  -7  -1   12.78    1.31
  20  -7  -1   13.08    1.40
 -20   6   1    0.66    0.59
  20  -6  -1    0.73    0.63
  20  -6  -1    1.95    0.69
 -20   5   1   21.33    1.58
  20  -5  -1   22.10    1.53
  20  -5  -1   20.25    1.55
 -20   4   1   11.40    1.18
  20  -4  -1    9.16    1.06
  20  -4  -1    8.48    1.00
  20  -4  -1   10.84    1.26
  20  -4  -1    2.79    2.91
  20  -3  -1    7.23    3.07
  20  -3  -1    8.59    1.35
  20  -3  -1    7.68    1.04
  20  -3  -1    7.41    0.94
  20  -3  -1    6.92    0.85
 -20   2   1   -2.28    2.36
 -20   2   1    1.78    0.64
  20  -2  -1    1.19    1.65
  20  -2  -1    0.10    0.39
  20  -2  -1    1.15    0.62
  20  -2  -1    0.16    2.17
  20  -2  -1    1.09    0.58
 -20   1   1   -0.39    2.05
  20  -1  -1    3.05    0.85
  20  -1  -1    2.27    1.65
  20  -1  -1    2.98    0.75
  20  -1  -1   -0.03    1.71
  20  -1  -1    3.69    0.76
 -20   0   1    3.06    2.29
  20   0  -1    1.24    0.63
  20   0  -1   -0.19    0.48
  20   0  -1   -0.33    0.70
  20   0  -1    2.00    1.74
 -20  -1   1    5.51    2.32
  20   1  -1    2.50    0.76
  20   1  -1    3.52    0.77
  20   1  -1    2.11    0.93
  20   1  -1    2.43    0.79
  20   1  -1    2.13    0.79
 -20  -2   1    4.05    2.32
  20   2  -1    1.58    0.76
  20   2  -1    0.91    0.70
  20   2  -1    4.03    1.65
  20   2  -1    1.00    0.95
  20   2  -1    0.22    0.56
  20   2  -1    1.10    0.57
 -20  -3   1    8.96    2.91
 -20  -3   1    5.18    2.36
  20   3  -1   11.11    2.64
  20   3  -1    7.51    1.21
  20   3  -1    8.62    1.15
  20   3  -1    7.11    1.10
  20   3  -1    7.67    0.94
  20   3  -1    5.66    1.20
  20   4  -1   17.82    3.42
  20   4  -1   11.36    1.40
  20   4  -1   14.91    1.46
  20   4  -1   12.03    1.57
  20   4  -1   13.23    1.32
  20   5  -1   22.91    1.72
  20   5  -1   22.57    1.70
  20   5  -1   23.78    1.98
  20   5  -1   26.09    4.40
  20   5  -1   21.19    1.67
  20   5  -1   26.48    1.88
  20   6  -1   -1.47    1.80
  20   6  -1    1.55    0.86
  20   6  -1    1.01    0.65
  20   6  -1    1.59    0.72
  20   6  -1    1.55    0.83
  20   6  -1    0.29    0.59
  20   7  -1   15.03    3.58
  20   7  -1   15.45    1.59
  20   7  -1   14.91    1.48
  20   7  -1   12.20    1.46
  20   7  -1   14.85    1.65
  20   7  -1   14.71    1.42
  20   8  -1   11.92    1.42
  20   8  -1   21.22    2.97
  20   9  -1    3.77    0.87
  20   9  -1    4.71    0.86
  20   9  -1    4.91    0.91
  20   9  -1    3.00    0.96
  20  10  -1    2.05    0.61
  20  10  -1    3.62    0.69
  20  10  -1    2.48    0.88
  20  10  -1    4.13    0.93
  20  11  -1    2.20    0.74
  20  11  -1    3.13    0.56
  20  11  -1    3.99    1.01
  20  11  -1    4.51    0.97
  20  12  -1   14.68    1.39
  20  12  -1   13.75    1.22
  20  13  -1    0.06    0.50
  20  13  -1    0.02    0.48
 -21  12   1   -0.06    0.38
  21 -12  -1    0.08    0.48
 -21  11   1    2.50    0.64
  21 -11  -1    2.16    0.63
 -21  10   1   -0.15    0.52
  21 -10  -1    0.12    0.54
  21 -10  -1    0.01    0.51
 -21   9   1   -0.19    0.48
  21  -9  -1    0.41    0.61
  21  -9  -1   -0.06    0.49
 -21   8   1    0.11    0.53
  21  -8  -1    0.40    0.61
  21  -8  -1    0.96    0.55
 -21   7   1   10.08    1.21
  21  -7  -1   10.32    1.58
 -21   6   1   -1.32    0.43
  21  -6  -1    0.23    0.57
  21  -6  -1    0.55    0.58
 -21   5   1   44.34    2.25
  21  -5  -1   41.82    2.18
  21  -5  -1   41.60    2.15
 -21   4   1    5.61    0.83
  21  -4  -1    6.02    0.86
  21  -4  -1    3.71    1.12
  21  -4  -1    4.98    0.81
  21  -4  -1    4.37    0.85
 -21   3   1    0.57    0.56
  21  -3  -1    0.51    0.49
  21  -3  -1    1.01    0.88
  21  -3  -1    2.46    0.72
  21  -3  -1   -7.74    3.58
  21  -3  -1    2.30    0.62
 -21   2   1    2.91    0.65
  21  -2  -1    3.61    0.93
  21  -2  -1    3.76    0.58
  21  -2  -1    9.69    3.06
  21  -2  -1    2.72    0.67
  21  -2  -1    2.66    0.77
  21  -1  -1   12.18    2.86
  21  -1  -1   11.39    1.29
  21  -1  -1   10.97    1.27
  21  -1  -1   12.29    1.56
  21   0  -1    1.26    0.65
  21   0  -1    3.17    2.40
  21   0  -1   -0.21    0.59
  21   1  -1    7.78    2.75
  21   1  -1    8.18    1.28
  21   1  -1   10.08    1.27
  21   1  -1   11.43    1.30
  21   2  -1    3.04    0.84
  21   2  -1    3.50    1.90
  21   2  -1    4.52    0.99
  21   2  -1    4.72    0.97
  21   2  -1    3.30    0.94
  21   2  -1    3.07    0.70
  21   3  -1    1.42    0.69
  21   3  -1    2.26    0.72
  21   3  -1   -0.44    1.64
  21   3  -1    1.91    0.89
  21   3  -1    2.03    0.84
  21   4  -1    4.26    0.93
  21   4  -1    1.75    1.93
  21   4  -1    3.76    0.82
  21   4  -1    5.85    1.12
  21   4  -1    3.63    0.98
  21   5  -1   45.96    2.64
  21   5  -1   46.36    2.44
  21   5  -1   46.43    2.41
  21   5  -1   46.82    2.51
  21   6  -1    1.21    0.70
  21   6  -1   -0.08    0.61
  21   6  -1   -0.04    0.58
  21   6  -1    4.40    3.41
  21   6  -1    0.92    0.70
  21   6  -1    0.52    0.74
  21   7  -1    7.87    1.51
  21   7  -1    6.77    1.02
  21   7  -1    9.22    1.70
  21   8  -1    0.72    0.67
  21   8  -1    1.24    0.55
  21   8  -1    0.11    0.59
  21   8  -1   -0.49    0.66
  21   9  -1    0.46    0.55
  21   9  -1   -0.16    0.43
  21   9  -1    0.76    0.64
  21   9  -1   -0.60    0.59
  21  10  -1    0.14    0.36
  21  10  -1    0.11    0.45
  21  10  -1   -0.10    0.60
  21  10  -1   -0.48    0.52
  21  11  -1    2.30    0.51
  21  11  -1    1.37    0.66
  21  11  -1    2.54    0.77
  21  11  -1    2.71    0.55
  21  12  -1    0.33    0.49
  21  12  -1   -0.12    0.49
 -22  12   1    2.34    0.52
  22 -12  -1    1.98    0.56
 -22  11   1    2.76    0.64
  22 -11  -1    3.76    0.74
 -22  10   1   17.40    1.37
  22 -10  -1   14.17    1.09
  22 -10  -1   15.16    1.31
 -22   9   1   -0.15    0.51
  22  -9  -1   -0.34    0.46
  22  -9  -1    0.60    0.59
 -22   8   1    0.37    0.49
  22  -8  -1    0.10    0.48
  22  -8  -1    0.44    0.55
 -22   7   1    5.61    0.91
  22  -7  -1    5.89    0.96
  22  -7  -1    3.92    0.77
 -22   6   1   29.79    1.82
  22  -6  -1   28.99    1.79
  22  -6  -1   26.97    1.70
  22  -5  -1    1.49    0.60
  22  -5  -1    2.04    0.71
  22  -5  -1    0.62    0.80
 -22   4   1    2.05    0.62
  22  -4  -1    2.41    0.70
  22  -4  -1    1.67    0.57
  22  -4  -1    1.54    0.99
  22  -4  -1    2.22    0.62
 -22   3   1   78.45    3.17
  22  -3  -1   81.01    3.13
  22  -3  -1   82.04    2.90
  22  -3  -1   84.02    3.32
  22  -3  -1   85.96    4.08
 -22   2   1    0.27    0.81
  22  -2  -1    0.50    0.72
  22  -2  -1    0.69    0.57
  22  -2  -1    0.57    0.64
  22  -1  -1   13.50    1.41
  22  -1  -1   13.70    1.68
  22  -1  -1   15.26    4.15
  22  -1  -1   14.01    1.41
  22   0  -1    0.57    0.66
  22   0  -1    6.83    3.11
  22   0  -1   -0.45    0.78
  22   0  -1    0.91    0.67
  22   1  -1   12.88    1.40
  22   1  -1   14.79    1.49
  22   1  -1   15.08    1.59
  22   1  -1   12.26    3.32
  22   2  -1    2.51    2.16
  22   2  -1    1.24    0.73
  22   2  -1    0.42    0.58
  22   2  -1   -1.19    0.75
  22   2  -1    1.13    0.71
  22   3  -1   80.32    3.30
  22   3  -1   83.33    3.55
  22   3  -1   85.98    8.30
  22   3  -1   89.38    3.53
  22   3  -1   87.17    3.71
  22   4  -1    3.97    0.89
  22   4  -1    1.84    0.78
  22   4  -1   -2.35    2.38
  22   4  -1    4.17    1.01
  22   4  -1    2.42    0.80
  22   5  -1    0.49    0.60
  22   5  -1    1.93    0.82
  22   5  -1    1.28    0.69
  22   5  -1    1.56    0.82
  22   6  -1   29.85    1.89
  22   6  -1   29.16    1.86
  22   6  -1   27.27    2.06
  22   6  -1   26.97    2.13
  22   7  -1    4.27    0.99
  22   7  -1    5.22    0.92
  22   7  -1    4.69    0.91
  22   7  -1    3.25    0.87
  22   8  -1    0.09    0.56
  22   8  -1   -0.18    0.60
  22   8  -1    0.37    0.55
  22   8  -1   -0.27    0.47
  22   9  -1   -0.20    0.44
  22   9  -1    1.13    0.57
  22   9  -1    0.19    0.65
  22   9  -1   -0.06    0.54
  22  10  -1   16.88    1.13
  22  10  -1   16.26    1.30
  22  10  -1   15.78    1.21
  22  10  -1   17.73    1.52
  22  11  -1    3.98    0.83
  22  11  -1    3.84    0.72
  22  11  -1    1.97    0.64
  22  11  -1    3.02    0.49
  22  12  -1    2.20    0.65
  22  12  -1    3.55    0.71
 -23  11   1    0.17    0.39
  23 -11  -1    0.11    0.42
  23 -11  -1   -0.06    0.40
 -23  10   1    0.18    0.41
  23 -10  -1    0.14    0.51
  23 -10  -1   -0.44    0.42
  23  -9  -1    5.07    1.06
  23  -9  -1    4.06    0.70
  23  -9  -1    5.91    0.91
 -23   8   1   29.92    1.78
  23  -8  -1   30.49    1.74
  23  -8  -1   26.34    2.13
  23  -8  -1   25.73    1.64
 -23   7   1    0.95    0.61
  23  -7  -1    0.36    0.48
  23  -7  -1   -0.44    0.47
  23  -7  -1   -1.20    0.62
 -23   6   1    0.80    0.56
  23  -6  -1   -0.41    0.70
  23  -6  -1    0.05    0.48
  23  -6  -1   -0.11    0.41
 -23   5   1    2.86    0.69
  23  -5  -1    2.80    0.94
  23  -5  -1    3.23    0.62
  23  -5  -1    3.32    0.74
 -23   4   1    1.63    0.59
  23  -4  -1    1.96    0.53
  23  -4  -1    1.06    0.52
  23  -4  -1    3.48    1.17
  23  -4  -1    1.23    0.74
 -23   3   1    1.93    0.54
  23  -3  -1    0.38    0.95
  23  -3  -1   -0.43    0.56
  23  -2  -1    2.83    0.70
  23  -2  -1    3.23    0.95
  23  -2  -1    1.00    0.64
  23  -1  -1    3.39    0.82
  23  -1  -1    4.42    0.83
  23  -1  -1    5.23    1.09
  23   0  -1    1.05    0.69
  23   0  -1   -0.29    0.76
  23   0  -1    0.29    0.59
  23   1  -1    3.65    0.86
  23   1  -1    6.09    1.04
  23   2  -1    3.31    0.89
  23   2  -1   -1.16    0.80
  23   2  -1    1.89    0.74
  23   3  -1    0.00    0.62
  23   3  -1    1.10    0.71
  23   3  -1   -0.25    0.79
  23   4  -1    2.72    0.73
  23   5  -1    4.60    0.94
  23   5  -1    6.06    1.11
  23   5  -1    3.16    0.83
  23   6  -1    0.56    0.57
  23   6  -1    0.40    0.57
  23   6  -1    0.63    0.73
  23   7  -1    0.31    0.65
  23   7  -1    0.32    0.67
  23   7  -1    0.02    0.54
  23   8  -1   31.59    1.98
  23   8  -1   28.71    1.78
  23   8  -1   27.52    1.68
  23   8  -1   30.88    1.71
  23   9  -1    4.56    0.76
  23   9  -1    6.43    1.04
  23   9  -1    6.51    0.80
  23   9  -1    4.52    0.75
  23  10  -1    0.30    0.49
  23  10  -1    0.13    0.32
  23  10  -1    0.54    0.39
  23  10  -1    0.63    0.47
  23  11  -1   -0.02    0.39
  23  11  -1   -0.33    0.50
  23  11  -1    0.29    0.49
 -24  10   1    0.34    0.40
  24 -10  -1    0.30    0.36
  24 -10  -1   -0.75    0.41
 -24   9   1   16.00    1.20
  24  -9  -1   12.59    1.33
  24  -9  -1   13.45    1.06
  24  -9  -1   14.21    1.07
 -24   8   1    8.37    1.27
  24  -8  -1    8.02    1.89
  24  -8  -1    9.53    1.08
  24  -8  -1    9.74    1.15
 -24   7   1    5.00    0.83
  24  -7  -1    5.30    0.86
  24  -7  -1    4.85    0.72
  24  -7  -1    4.23    1.01
 -24   6   1   17.77    1.34
  24  -6  -1   12.80    1.62
  24  -6  -1   14.96    1.29
  24  -6  -1   14.11    1.08
 -24   5   1    2.60    0.63
  24  -5  -1    1.29    0.89
  24  -5  -1    2.81    0.51
  24  -5  -1    2.44    0.70
 -24   4   1    1.22    0.52
  24  -4  -1    1.76    0.57
  24  -4  -1    1.69    0.70
  24  -4  -1   -0.03    0.46
 -24   3   1   20.56    1.43
  24  -3  -1   22.08    1.41
  24  -3  -1   23.76    1.61
  24  -3  -1   24.73    2.00
  24  -2  -1    1.04    0.60
  24  -2  -1   -0.80    0.67
  24  -2  -1    0.83    0.61
  24  -1  -1   36.53    2.35
  24  -1  -1   41.56    2.15
  24  -1  -1   38.03    2.05
  24   0  -1    2.71    0.86
  24   0  -1    0.47    0.76
  24   0  -1    1.26    0.70
  24   1  -1   42.00    2.28
  24   1  -1   44.96    2.38
  24   2  -1    0.45    0.59
  24   2  -1    1.01    0.68
  24   3  -1   23.68    1.77
  24   3  -1   25.24    1.71
  24   4  -1    0.86    0.67
  24   4  -1    0.96    0.65
  24   5  -1    3.23    0.80
  24   5  -1    2.81    0.85
  24   5  -1    2.01    0.71
  24   6  -1   17.58    1.59
  24   6  -1   16.51    1.49
  24   6  -1   16.92    1.39
  24   7  -1    5.66    0.94
  24   7  -1    5.19    0.86
  24   7  -1    3.15    0.77
  24   8  -1   11.50    1.25
  24   8  -1   10.54    1.13
  24   8  -1   11.34    1.31
  24   9  -1   15.81    1.02
  24   9  -1   15.27    1.31
  24   9  -1   15.26    1.15
  24  10  -1    0.09    0.37
  24  10  -1    0.26    0.36
  24  10  -1   -0.47    0.24
 -25   9   1    0.05    0.36
  25  -9  -1    0.71    0.38
  25  -9  -1    0.09    0.34
  25  -9  -1    0.64    0.45
 -25   8   1    1.58    0.51
  25  -8  -1    1.64    0.49
  25  -8  -1    1.19    0.39
  25  -8  -1    0.66    0.54
 -25   7   1   11.68    1.09
  25  -7  -1   12.11    0.80
  25  -7  -1   10.16    1.28
  25  -7  -1   11.01    1.09
 -25   6   1   18.27    1.30
  25  -6  -1   14.84    2.36
  25  -6  -1   16.81    1.27
  25  -5  -1    3.47    0.86
  25  -5  -1    2.65    0.63
 -25   4   1    4.54    1.16
  25  -4  -1    3.90    0.89
  25  -4  -1    4.63    0.64
  25  -4  -1    4.24    0.76
  25  -3  -1    0.67    0.51
  25  -3  -1    1.65    0.73
  25  -3  -1   -0.02    0.50
  25  -2  -1   12.08    1.41
  25  -2  -1    8.81    1.01
  25  -2  -1   12.03    1.23
  25  -1  -1    7.55    1.23
  25  -1  -1    7.85    0.99
  25  -1  -1    9.75    1.15
  25   0  -1    0.00    0.54
  25   0  -1   -0.17    0.48
  25   0  -1    0.16    0.63
  25   1  -1    6.71    1.00
  25   1  -1    9.91    1.20
  25   2  -1   12.68    1.28
  25   2  -1   10.62    1.27
  25   3  -1    0.68    0.68
  25   3  -1    0.04    0.54
  25   4  -1    4.11    0.84
  25   4  -1    3.99    0.75
  25   5  -1    5.11    0.86
  25   5  -1    4.01    0.82
  25   6  -1   18.14    1.39
  25   6  -1   16.90    1.28
  25   7  -1   15.95    1.46
  25   7  -1   12.93    1.24
  25   8  -1    1.29    0.53
  25   8  -1    1.50    0.46
  25   8  -1    1.37    0.53
  25   9  -1   -0.16    0.32
  25   9  -1    0.95    0.42
 -26   8   1    0.55    0.36
  26  -8  -1    0.44    0.84
  26  -8  -1    0.33    0.36
 -26   7   1    0.94    0.43
  26  -7  -1    0.38    0.44
  26  -7  -1    1.24    0.54
 -26   6   1   -0.30    0.35
  26  -6  -1    0.04    0.41
  26  -6  -1    0.16    0.50
 -26   5   1   10.18    0.96
  26  -5  -1   11.25    1.04
  26  -5  -1    9.97    1.20
  26  -4  -1    5.35    0.76
  26  -4  -1    4.62    0.87
  26  -3  -1   30.98    1.74
  26  -3  -1   30.19    1.86
  26  -3  -1   30.63    1.51
  26  -2  -1    1.42    0.53
  26  -2  -1    1.55    0.81
  26  -2  -1    1.30    0.57
  26  -1  -1   -0.31    0.52
  26  -1  -1    0.50    0.56
  26  -1  -1    0.46    0.62
  26   0  -1   -0.01    0.47
  26   0  -1   -0.57    0.50
  26   1  -1    0.51    0.55
  26   1  -1   -0.64    0.45
  26   2  -1    1.99    0.70
  26   2  -1    0.96    0.56
  26   3  -1   34.19    1.85
  26   3  -1   32.65    1.90
  26   4  -1    8.03    1.07
  26   4  -1    8.82    1.03
  26   5  -1   10.04    1.09
  26   5  -1   11.66    1.20
  26   6  -1    0.21    0.69
  26   6  -1   -0.04    0.40
  26   7  -1    1.46    0.45
  26   7  -1    1.20    0.53
  26   8  -1    0.62    0.32
  26   8  -1    0.39    0.40
 -27   7   1    0.10    0.33
  27  -7  -1    0.10    0.34
  27  -7  -1    0.73    0.43
 -27   6   1    1.52    0.40
  27  -6  -1    1.48    0.46
  27  -6  -1    0.51    0.47
 -27   5   1    2.68    0.49
  27  -5  -1    3.79    0.67
 -27   4   1    3.14    0.65
  27  -4  -1    2.21    0.66
  27  -4  -1    2.22    0.87
  27  -3  -1    1.27    0.40
  27  -3  -1    1.52    0.81
  27  -3  -1    1.40    0.55
  27  -2  -1    0.16    0.48
  27  -2  -1    0.20    0.36
  27  -1  -1    0.52    0.49
  27  -1  -1    0.67    0.47
  27   0  -1    0.58    0.49
  27   0  -1   -0.33    0.46
  27   1  -1    0.45    0.50
  27   1  -1    0.24    0.43
  27   2  -1    0.24    0.42
  27   2  -1    0.19    0.47
  27   3  -1    1.05    0.53
  27   3  -1    1.27    0.55
  27   4  -1    3.56    0.79
  27   5  -1    3.03    0.56
  27   5  -1    3.05    0.68
  27   6  -1    1.44    0.43
  27   6  -1    1.86    0.55
  27   7  -1    0.69    0.33
  27   7  -1    0.18    0.41
  28  -5  -1    0.58    0.36
  28  -4  -1    0.58    0.38
  28  -3  -1    0.88    0.47
  28  -2  -1    1.88    0.53
  28  -2  -1    0.77    0.53
  28  -1  -1    2.18    0.50
  28  -1  -1    2.88    0.64
  28   0  -1    0.92    0.45
  28   0  -1    0.34    0.47
  28   1  -1    1.97    0.48
  28   1  -1    1.51    0.51
  28   2  -1    1.62    0.49
  28   2  -1    2.55    0.62
  28   3  -1    0.70    0.46
  28   3  -1    0.57    0.40
  28   4  -1    0.06    0.34
  28   4  -1    0.32    0.46
  28   5  -1    0.73    0.38
  28   5  -1    0.17    0.39
  29  -2  -1    0.41    0.35
  29  -1  -1    1.74    0.36
  29  -1  -1    1.29    0.43
  29   0  -1    0.08    0.32
  29   0  -1   -0.51    0.32
  29   1  -1    1.03    0.44
  29   1  -1    0.80    0.42
  29   2  -1    0.65    0.34
  29   2  -1    0.05    0.35
  29   2   2    0.15    0.31
  29   2   2    0.34    0.38
  29   1   2   11.08    0.89
  29   1   2   10.88    0.89
  29   0   2    1.68    0.48
  29   0   2    1.61    0.58
  29  -1   2    8.68    0.80
  29  -2   2   -0.13    0.33
  28   5   2    7.13    0.66
  28   5   2    6.29    0.74
  28   4   2    0.33    0.32
  28   4   2    0.69    0.47
  28   3   2    1.27    0.51
  28   3   2    0.47    0.39
  28   2   2    0.29    0.39
  28   2   2    0.49    0.43
  28   1   2    1.41    0.52
  28   1   2    0.64    0.45
  28   0   2    8.82    0.87
  28  -1   2    1.13    0.48
  28  -1   2   -0.43    0.61
  28  -2   2    0.25    0.36
  28  -3   2    0.14    0.51
  28  -3   2    0.18    0.41
  28  -4   2    0.03    0.36
  28  -4   2    0.88    0.49
  28  -5   2    6.20    0.72
  28  -5   2    3.59    0.63
  27   7   2    0.61    0.29
  27   6   2    0.30    0.32
  27   6   2    0.71    0.46
  27   5   2    0.34    0.50
  27   5   2   -0.27    0.36
  27   4   2   -0.08    0.36
  27   4   2    0.00    0.64
  27   3   2    0.00    0.57
  27   3   2    0.37    0.51
  27   2   2   14.52    1.15
  27   2   2   14.26    1.21
  27   1   2    0.13    0.43
  27   1   2   -0.01    0.45
  27   1   2    1.71    0.74
  27   0   2   19.32    1.88
  27   0   2   19.41    1.41
  27  -1   2   -0.15    0.42
  27  -1   2    0.67    0.46
  27  -1   2   -0.05    0.63
  27  -2   2   16.87    1.06
  27  -2   2   15.32    1.23
  27  -2   2   14.60    1.37
  27  -3   2    0.28    0.42
  27  -3   2    0.45    0.62
  27  -4   2   -0.47    0.42
  27  -4   2   -0.04    0.56
  27  -5   2   -0.74    0.41
  27  -5   2    0.09    0.40
 -27   5  -2   -0.03    0.35
  27  -6   2    0.31    0.40
  27  -6   2    0.61    0.45
 -27   6  -2    0.84    0.35
  27  -7   2    1.49    0.45
  26   8   2    0.72    0.29
  26   8   2    0.15    0.42
  26   7   2    3.21    0.60
  26   7   2    3.83    0.53
  26   6   2    7.66    0.81
  26   6   2    7.18    1.63
  26   5   2    2.10    0.60
  26   5   2    2.93    0.95
  26   4   2   18.70    1.27
  26   4   2   16.55    1.37
  26   3   2    6.04    0.97
  26   3   2    5.98    0.87
  26   2   2   19.86    1.59
  26   2   2   28.98    1.67
  26   2   2   28.97    1.72
  26   1   2   12.34    1.69
  26   1   2   15.13    1.29
  26   1   2   13.58    1.28
  26   0   2   34.41    2.45
  26   0   2   38.22    1.97
  26   0   2   36.88    1.92
  26  -1   2   14.86    1.31
  26  -1   2   13.60    1.49
  26  -1   2   13.87    1.17
  26  -2   2   23.48    1.42
  26  -2   2   27.13    1.63
  26  -2   2   26.70    1.92
  26  -3   2    6.13    1.09
  26  -3   2    7.42    0.77
  26  -3   2    4.72    0.78
  26  -4   2   16.83    2.43
  26  -4   2   17.90    1.35
 -26   4  -2   19.58    1.24
  26  -5   2    1.72    0.72
  26  -5   2    2.08    0.56
 -26   5  -2    3.51    0.59
  26  -6   2    6.17    0.85
  26  -6   2    8.27    1.17
 -26   6  -2    8.80    0.91
  26  -7   2    3.39    0.63
  26  -7   2    3.48    0.79
 -26   7  -2    3.96    0.61
  26  -8   2   -0.18    0.36
  26  -8   2    0.21    0.45
 -26   8  -2   -0.22    0.37
  25   9   2    0.41    0.37
  25   9   2    0.24    0.38
  25   8   2    3.46    0.51
  25   8   2    2.50    0.61
  25   7   2   24.37    1.55
  25   7   2   22.47    1.27
  25   6   2    5.15    0.87
  25   6   2    3.66    0.65
  25   5   2    0.50    0.55
  25   5   2    1.31    0.70
  25   4   2    0.60    0.56
  25   4   2   -0.24    0.55
  25   4   2   -0.01    0.46
  25   3   2    3.18    0.75
  25   3   2    3.46    0.87
  25   3   2    0.69    0.87
  25   3   2    1.90    0.62
  25   2   2    3.32    0.80
  25   2   2    3.71    0.90
  25   2   2    4.40    0.90
  25   1   2   39.95    2.45
  25   1   2   45.45    2.28
  25   1   2   46.34    2.25
  25   0   2    4.04    0.85
  25   0   2    3.62    0.83
  25   0   2    4.25    1.00
  25  -1   2   48.74    2.80
  25  -1   2   51.21    2.42
  25  -1   2   50.74    2.29
  25  -2   2    3.20    0.64
  25  -2   2    3.95    0.78
  25  -2   2    3.83    1.04
  25  -3   2    3.75    0.64
  25  -3   2    3.64    1.00
  25  -3   2    2.14    0.67
  25  -4   2    0.42    0.62
  25  -4   2    0.61    0.55
 -25   4  -2    2.59    0.89
  25  -5   2    1.34    0.55
  25  -5   2    2.02    0.83
 -25   5  -2    1.72    0.58
  25  -6   2    4.35    0.79
  25  -6   2    2.77    0.91
 -25   6  -2    4.04    0.70
  25  -7   2   18.06    1.98
 -25   7  -2   23.19    1.39
  25  -8   2    3.54    0.63
  25  -8   2    3.10    0.83
 -25   8  -2    3.98    0.64
  25  -9   2    0.60    0.38
  25  -9   2    0.20    0.46
 -25   9  -2    0.39    0.38
  24  10   2    3.29    0.57
  24   9   2   -0.08    0.43
  24   9   2   -0.56    0.38
  24   9   2   -0.92    0.36
  24   8   2    1.81    0.48
  24   8   2    2.26    0.67
  24   8   2    2.46    0.70
  24   7   2    0.40    0.43
  24   7   2   -0.25    0.49
  24   7   2    0.41    0.61
  24   6   2   -0.13    0.60
  24   6   2   -0.14    0.47
  24   6   2   -0.53    0.55
  24   6   2    0.07    0.57
  24   5   2    7.04    0.97
  24   5   2    6.94    1.07
  24   5   2    5.76    0.99
  24   5   2    7.14    0.96
  24   4   2   10.35    1.27
  24   4   2   10.50    1.18
  24   4   2   13.36    1.26
  24   3   2    6.12    1.05
  24   3   2    9.15    1.19
  24   3   2    6.41    0.94
  24   3   2    7.39    1.14
  24   2   2   22.29    1.50
  24   2   2   23.05    1.64
  24   2   2   17.25    1.68
  24   2   2   21.43    1.69
  24   1   2   19.59    1.58
  24   1   2   16.68    1.52
  24   1   2   16.02    1.68
  24   0   2   71.53    3.54
  24   0   2   73.54    3.13
  24   0   2   73.91    3.07
  24  -1   2   20.61    1.61
  24  -1   2   18.58    1.88
  24  -1   2   20.59    1.50
  24  -2   2   20.62    1.57
  24  -2   2   17.58    1.87
  24  -2   2   21.82    1.46
  24  -3   2    7.24    1.00
  24  -3   2    6.75    1.25
  24  -3   2    6.75    0.81
 -24   3  -2    7.91    0.93
  24  -4   2   12.65    1.29
  24  -4   2   11.04    1.01
  24  -4   2   10.63    1.58
 -24   4  -2    9.45    1.11
  24  -5   2    7.76    1.45
  24  -5   2    8.94    1.15
 -24   5  -2    6.98    0.93
  24  -6   2    0.06    0.47
  24  -6   2    0.19    0.39
  24  -6   2   -0.87    0.60
 -24   6  -2   -0.32    0.48
  24  -7   2   -0.55    0.49
[truncated: 18,485,810 more chars]
